# Supplementary material for: Inflammatory and infectious upper respiratory diseases associate with 41 genomic loci and type 2 inflammation
Source: Nat Commun. 2023 Jan 18;14:83. doi: 10.1038/s41467-022-33626-w (PMC9849224; doi:10.1038/s41467-022-33626-w)
Supplement: Supplementary file 5 — Dataset 1 [file 41467_2022_33626_MOESM5_ESM.xlsx]

## Sheet: Supplementary Data 1
Lead variants of all genome-wide significant (5e-8) loci									FinnGen				UKB				Heterogeneity			META-ANALYSIS
PHENOTYPE	LOCUS	CHR	POS	Ref	Alt	Nearest gene	rsid	Consequence	MAF	OR (95 % CI)		p	AF	OR (95 % CI)		p	z	p	Codirectional?	OR (95 % CI)		p-value	Power*		0
Vasomotor and allergic rhinitis	2q12.1	2	102299506	A	AT	IL1RL1	rs11406702,rs397944555	intergenic	0.162	0.871979	(0.83 - 0.92)	4.5e-10	0.140815	0.92368	(0.89 - 0.96)	2.13434e-06	4.34737	0.0370662	TRUE	0.904331	(0.88 - 0.93)	4.35365e-14	1
Vasomotor and allergic rhinitis	5q22.1	5	111131801	T	C	WDR36	rs1438673	intergenic	0.447	1.11656	(1.08 - 1.16)	8.2e-12	0.501021	1.0968	(1.07 - 1.13)	2.71e-16	0.82273	0.364383	TRUE	1.10325	(1.08 - 1.13)	2.27392e-26	1
Vasomotor and allergic rhinitis	6p21.33	6	31587880	A	G	LST1	rs3135041	non-coding	0.302	1.1015	(1.06 - 1.14)	3.4e-08	HLA REGION
Vasomotor and allergic rhinitis	9p24.1	9	6193455	A	C	IL33	rs2381416	upstream	0.244	1.10989	(1.06 - 1.16)	2.38e-08	0.269433	1.06405	(1.03 - 1.10)	8.38e-07	3.50409	0.0612176	TRUE	1.07818	(1.05 - 1.11)	5.79497e-13	1
Vasomotor and allergic rhinitis	9q33.3	9	124307465	C	T	NEK6	rs3758213	intronic	0.382	0.910747	(0.88 - 0.95)	1.65e-08	0.41427	0.969195	(0.94 - 1.00)	0.00630526	9.54232	0.00200788	TRUE	0.94988	(0.93 - 0.97)	4.81312e-08	1
Vasomotor and allergic rhinitis	11q13.5	11	76585239	C	T	EMSY	rs11236795	intergenic	0.262	0.895359	(0.86 - 0.93)	1.57e-09	0.212383	0.944663	(0.91 - 0.98)	5.68e-05	5.3684	0.0205047	TRUE	0.925933	(0.90 - 0.95)	6.16011e-12	1
Chronic rhinosinusitis	2q12.1	2	102380591	C	T	IL18R1	rs72823677	intronic	0.166	0.893017	(0.85 - 0.93)	2.1e-08	0.136674	0.954662	(0.91 - 1.00)	0.0567355	4.45309	0.0348381	TRUE	0.917634	(0.89 - 0.95)	3.19561e-08	1
Chronic rhinosinusitis	5q21.3b	5	110116253	A	T	TMEM232	rs187769944	intergenic	0.0224	1.3381	(1.21 - 1.48)	1.15e-08
Chronic rhinosinusitis	5q21.3b	5	110085795	A	G	TMEM232	rs186414294	regulatory	0.0228	1.31427	(1.18 - 1.46)	6.626e-08	0.000135957	1.38477e-05	(0.99 - 1750)	0.23983	1.44987	0.228549	FALSE	1.31384	(1.18 - 1.46)	8.20343e-08	1
Chronic rhinosinusitis	5q22.1	5	111121460	C	T	WDR36	rs17624673	intronic	0.303	1.12457	(1.08 - 1.17)	5.15e-13	0.339989	1.02349	(0.98 - 1.06)	0.180303	15.704	7.40679e-05	TRUE	1.07607	(1.05 - 1.11)	6.31356e-10	1
Chronic rhinosinusitis	6p21.32	6	32619575	C	G	HLA-DQA1	rs9271381	intergenic	0.373	1.16928	(1.13 - 1.21)	1.7e-23	HLA REGION
Chronic rhinosinusitis	9p24.1	9	6192796	C	T	IL33	rs2095044	upstream	0.239	1.15356	(1.11 - 1.20)	4.6e-16	0.26553	1.05832	(1.02 - 1.10)	0.00251943	11.2228	0.000807965	TRUE	1.10799	(1.08 - 1.14)	1.33874e-15	1
Chronic rhinosinusitis	17q12	17	35745536	G	A	GAS2L2,TAF15	rs3744374	missense	0.23	0.896829	(0.86 - 0.93)	9.94e-10	0.234614	1.00959	(0.97 - 1.05)	0.624969	20.0824	7.41765e-06	FALSE	0.946446	(0.92 - 0.98)	2.88008e-05	1
Chronic rhinosinusitis	19q13.33	19	48711017	G	A	MAMSTR	rs281379	downstream	0.409	1.08837	(1.05 - 1.13)	2.49e-08	0.509302	1.02422	(0.99 - 1.06)	0.151141	7.25317	0.00707759	TRUE	1.05879	(1.03 - 1.09)	3.62369e-07	1
Nasal polyposis	1q21.3	1	150827641	C	T	ARNT	rs2089081	intronic	0.445	1.16478	(1.11 - 1.23)	2.17e-10	0.463832	1.05583	(1.01 - 1.11)	0.0117525	9.25654	0.00234656	TRUE	1.10313	(1.06 - 1.14)	9.54667e-10	1
Nasal polyposis	2q12.1	2	102458191	T	C	IL18RAP	rs56117144	intergenic	0.288	1.21035	(1.14 - 1.28)	6.04e-13	0.288106	1.10742	(1.05 - 1.16)	1.1e-05	6.36057	0.0116684	TRUE	1.15094	(1.11 - 1.20)	8.31527e-16	1
Nasal polyposis	2q22.3	2	145817905	G	A	ZEB2	rs66484168	intergenic	0.0878	0.787801	(0.72 - 0.86)	2.41e-08	0.093593	0.838759	(0.77 - 0.91)	1.51e-05	1.12924	0.287937	TRUE	0.814172	(0.76 - 0.87)	2.95293e-12	1
Nasal polyposis	5q22.1	5	111133279	A	G	WDR36	rs34962275	downstream	0.313	1.2403	(1.17 - 1.31)	7.87e-17	0.354831	1.17335	(1.12 - 1.23)	3.59e-13	2.67422	0.101985	TRUE	1.20102	(1.16 - 1.25)	7.60364e-28	1
Nasal polyposis	5q31.1a	5	131381397	C	T	CDC42SE2	rs11738827	intronic	0.273	0.855859	(0.81 - 0.91)	9.85e-09	0.363787	0.901985	(0.86 - 0.95)	5.48119e-06	2.20054	0.137962	TRUE	0.882719	(0.85 - 0.92)	7.81659e-13	1
Nasal polyposis	5q31.1b	5	132336964	T	C	SLC22A4	rs56399423	intronic	0.317	0.858173	(0.81 - 0.91)	3.14e-09	0.415713	0.870183	(0.83 - 0.91)	2.40984e-10	0.168141	0.681769	TRUE	0.865122	(0.83 - 0.90)	4.6489e-18	1
Nasal polyposis	6p21.32	6	32652772	C	A	HLA-DQA1	rs2858877	intergenic	0.192	1.4465	(1.36 - 1.54)	6.23e-32	HLA REGION
Nasal polyposis	9p24.1	9	6192796	C	T	IL33	rs2095044	upstream	0.239	1.43772	(1.35 - 1.53)	1.99e-36	0.26553	1.28031	(1.22 - 1.35)	4.46803e-26	9.76614	0.00177755	TRUE	1.34071	(1.29 - 1.39)	1.20263e-58	1
Nasal polyposis	10p14a	10	8073399	A	C	GATA3	rs10905284	intronic	0.42	1.14506	(1.09 - 1.21)	2.62e-08	0.43212	1.13056	(1.08 - 1.18)	1.66175e-08	0.152622	0.696042	TRUE	1.13697	(1.10 - 1.18)	2.43842e-15	1
Nasal polyposis	10p14b	10	9011169	C	T	GATA3	rs962993	regulatory	0.303	0.822802	(0.78 - 0.87)	1.05e-13	0.417265	0.83452	(0.79 - 0.88)	3.23e-16	0.169624	0.680446	TRUE	0.82962	(0.80 - 0.86)	2.57756e-28	1
Nasal polyposis	12q13.2	12	55996852	A	G	RAB5B	rs705702	upstream	0.303	1.15403	(1.09 - 1.22)	3.67e-08	0.3272	1.14228	(1.09 - 1.2)	2.57983e-09	0.0890568	0.76538	TRUE	1.14725	(1.10 - 1.19)	5.24494e-16	1
Nasal polyposis	16p13.13	16	11127430	A	G	CLEC16A	rs34540843	intronic	0.212	0.840608	(0.79 - 0.90)	3.37e-09	0.24473	0.882928	(0.83 - 0.93)	1.32e-06	1.58197	0.208477	TRUE	0.864289	(0.83 - 0.90)	4.90292e-14	1
Nasal polyposis	19q13.2	19	41198399	C	T	CYP2S1	rs338593	intronic	0.428	1.16772	(1.11 - 1.23)	1.67e-10	0.447088	1.13967	(1.09 - 1.19)	1.77983e-09	0.55684	0.455536	TRUE	1.15207	(1.11 - 1.19)	2.24988e-18	1
Nasal septal deviation	2p16.1	2	55220588	C	T	CLHC1	rs548656377	intronic	0.000619	9.69286	(4.36 - 21.51)	2.33e-08	0.00362577	0.957651	(0.67 - 1.36)	0.80608	27.2733	1.76633e-07	FALSE	1.38103	(1.00 - 1.90)	0.0459205	1
Chronic diseases of tonsils and adenoids	1p36.23	1	8189495	G	T	SLC45A1	rs12082271	upstream	0.302	0.940503	(0.92 - 0.97)	2.16e-08	0.355359	0.908835	(0.83 - 1.00)	0.0306912	0.564911	0.452288	TRUE	0.938642	(0.91 - 0.96)	2.64592e-09	0.55685
Chronic diseases of tonsils and adenoids	1q41	1	221915660	G	A	DUSP10	rs12128267	intronic	0.122	1.10519	(1.07 - 1.14)	7.38e-11	0.0843738	0.959979	(0.83 - 1.11)	0.58035	3.48517	0.0619209	FALSE	1.09876	(1.06 - 1.14)	3.78065e-10	0.929093
Chronic diseases of tonsils and adenoids	2p13.2	2	71827707	C	T	DYSF	rs35668054	regulatory	0.0946	1.1021	(1.06 - 1.15)	1.78e-08	0.0750908	1.03195	(0.88 - 1.21)	0.689271	0.666985	0.414105	TRUE	1.09878	(1.06 - 1.14)	2.30388e-08	0.915136
Chronic diseases of tonsils and adenoids	2q13	2	111429464	G	A	MIR4435-2HG	rs1045267	non-coding	0.34	1.1	(1.07 - 1.13)	4.09e-17	0.270143	0.989969	(0.89 - 1.10)	0.843522	3.90696	0.0480865	FALSE	1.09262	(1.06 - 1.12)	2.83242e-16	0.89176
Chronic diseases of tonsils and adenoids	2q33.3	2	206557414	A	G	ADAM23	rs189411872	intronic	0.0129	1.52609	(1.39 - 1.67)	2.31e-20	0.000134187	10.3083	(1.12 - 94.52)	0.0390572	2.85036	0.0913533	TRUE	1.53086	(1.39 - 1.68)	1.12601e-20	1
Chronic diseases of tonsils and adenoids	3q21.2	3	125192997	T	C	SLC12A8	rs1980080	intronic	0.347	1.06234	(1.04 - 1.09)	9.37e-09	0.330318	1.02638	(0.94 - 1.12)	0.555837	0.574083	0.448641	TRUE	1.06037	(1.03 - 1.09)	1.04763e-08	0.990772
Chronic diseases of tonsils and adenoids	4q24a	4	102593898	G	T	NFKB1	rs4648052	intronic	0.399	0.935158	(0.91 - 0.96)	5.53e-11	0.3726	0.9402	(0.86 - 1.03)	0.151969	0.0147709	0.903267	TRUE	0.935427	(0.91 - 0.96)	1.98751e-11	0.623783
Chronic diseases of tonsils and adenoids	4q24b	4	105129808	GC	G	TET2	rs5860793	intergenic	0.284	0.926223	(0.90 - 0.95)	6.79e-12	0.336674	0.928209	(0.85 - 1.02)	0.0915534	0.00221164	0.962491	TRUE	0.926343	(0.90 - 0.95)	1.60047e-12	0.747781
Chronic diseases of tonsils and adenoids	6p21.33	6	30991224	C	T	MUC21	rs13211972	downstream	0.0452	1.18146	(1.12 - 1.24)	4.55e-12	HLA REGION
Chronic diseases of tonsils and adenoids	8p11.21	8	42424332	G	C	SLC20A2	rs73631760	intronic	0.0939	1.10943	(1.07 - 1.15)	1.61e-09	0.0596243	1.05194	(0.87 - 1.27)	0.593915	0.303962	0.581409	TRUE	1.10756	(1.07 - 1.15)	1.64829e-09	0.945243
Chronic diseases of tonsils and adenoids	9q34.2	9	133261662	A	G	ABO	rs612169	intronic	0.436	1.0667	(1.04 - 1.09)	1.58e-10	0.324363	1.08238	(0.99 - 1.18)	0.0716316	0.12128	0.72765	TRUE	1.06636	(1.04 - 1.09)	6.44534e-11	0.600145
Chronic diseases of tonsils and adenoids	12p13.31a	12	6384185	G	A	LTBR	rs10849448	5 prime UTR	0.245	1.112	(1.08 - 1.14)	2.05e-19	0.241682	1.03908	(0.94 - 1.15)	0.428382	1.85365	0.173359	TRUE	1.10779	(1.08 - 1.14)	3.76763e-19	0.95348
Chronic diseases of tonsils and adenoids	14q32.33	14	104740994	G	A	ADSSL1	rs551502318	intronic	0.0016	2.10809	(1.61 - 2.75)	3.37e-08	0.00219345	1.0113	(0.37 - 2.71)	0.982174	1.99066	0.158272	TRUE	2.00638	(1.55 - 2.60)	9.41081e-08	1
Chronic diseases of tonsils and adenoids	16p11.2	16	30495944	G	T	ITGAL	rs6565189	intronic	0.29	1.06245	(1.03 - 1.09)	4.48e-08	0.314998	0.997922	(0.91 - 1.09)	0.962628	1.87629	0.170757	FALSE	1.05856	(1.03 - 1.09)	1.16788e-07	0.546543
Chronic diseases of tonsils and adenoids	16q22.1	16	67646903	G	A	CARMIL2	rs117556162	missense	0.0467	0.875561	(0.83 - 0.92)	2.92e-08	0.056389	0.971416	(0.81 - 1.16)	0.741303	1.30181	0.253883	TRUE	0.881883	(0.84 - 0.93)	5.39632e-08	0.995284
Chronic diseases of tonsils and adenoids	17p11.2	17	16939881	C	G	TNFRSF13B	rs573841223	non-coding	0.0247	1.42661	(1.33 - 1.53)	2.37e-26	0.00553974	0.772184	(0.38 - 1.54)	0.460378	3.04439	0.0810164	FALSE	1.41871	(1.32 - 1.52)	8.32269e-26	1
Chronic diseases of tonsils and adenoids	19p13.3	19	4056862	A	G	ZBTB7A	rs74178437	intronic	0.263	0.936627	(0.91 - 0.96)	1.1e-08	0.308989	0.93589	(0.85 - 1.03)	0.150296	0.000275216	0.986764	TRUE	0.936584	(0.91 - 0.96)	3.83377e-09	0.612016
Chronic diseases of tonsils and adenoids	19q13.43	19	57910049	ACT	A	ZNF417	rs774674736	frameshift	0.00176	2.00774	(1.58 - 2.55)	9.62e-09	VARIANT NOT GENOTYPED IN UKB
Chronic diseases of tonsils and adenoids	22q11.21	22	20157273	G	A	CCDC188	rs78426131	regulatory	0.136	0.915138	(0.88 - 0.95)	2.39e-09	0.166275	1.01215	(0.90 - 1.13)	0.827967	3.06705	0.0798944	FALSE	0.92131	(0.89 - 0.95)	1.13588e-08	0.859995
Chronic diseases of tonsils and adenoids	22q12.2	22	30196498	C	G	HORMAD2	rs713875	intronic	0.479	1.09512	(1.07 - 1.12)	1.24e-19	0.547928	1.07902	(0.99 - 1.18)	0.0681965	0.119155	0.729953	TRUE	1.09423	(1.07 - 1.12)	2.39698e-20	0.875962
Chronic diseases of tonsils and adenoids	22q13.33	22	49976339	C	G	PIM3	rs1019689682	regulatory	0.236	1.07518	(1.05 - 1.11)	1.29e-09	VARIANT NOT GENOTYPED IN UKB
Chronic diseases of tonsils and adenoids	22q13.33	22	49970241	G	A	PIM3	rs73181194	intergenic	0.235	1.07524	(1.05 - 1.11)	1.5e-09	0.261773	0.994707	(0.90 - 1.10)	0.914464	2.34395	0.12577	FALSE	1.07058	(1.04 - 1.10)	4.9484e-09	0.70089
Peritonsillar abscess	3q12.3	3	101940101	G	A	NFKBIZ	rs1456200	upstream	0.375	1.13475	(1.08 - 1.19)	9.36e-09	0.420827	1.06524	(0.95 - 1.20)	0.268599	1.06567	0.301927	TRUE	1.12551	(1.08 - 1.18)	8.6922e-09	0.888214
Peritonsillar abscess	3q21.2	3	125197035	G	A	SLC12A8	rs816340	intronic	0.27	1.1687	(1.11 - 1.23)	9.1e-11
Peritonsillar abscess	3q21.2	3	125192997	T	C	SLC12A8	rs1980080	intronic	0.347	1.13417	(1.08 - 1.19)	1.82e-08	0.330318	1.22526	(1.09 - 1.38)	0.000543793	1.51033	0.219088	TRUE	1.14532	(1.09 - 1.20)	8.56637e-11	0.885757
Peritonsillar abscess	12p13.31a	12	6390939	G	T	LTBR	rs12354	3 prime UTR	0.25	1.16356	(1.10 - 1.23)	7.7e-10
Peritonsillar abscess	12p13.31a	12	6384185	G	A	LTBR	rs10849448	5 prime UTR	0.245	1.1592	(1.10 - 1.22)	3.88e-09	0.241682	0.992876	(0.87 - 1.14)	0.914729	4.71511	0.0298987	FALSE	1.1372	(1.08 - 1.20)	4.39929e-08	0.960192
Peritonsillar abscess	13q21.33	13	69997382	C	T	KLHL1	rs3003202	intronic	0.331	1.18876	(1.13 - 1.25)	1.92e-14	0.2753	1.07359	(0.94 - 1.22)	0.258309	2.3305	0.126861	TRUE	1.17497	(1.12 - 1.23)	3.31989e-14	0.991478
Peritonsillar abscess	21q22.13	21	38298570	G	A	KCNJ5	rs9980837	intronic	0.276	0.878341	(0.83 - 0.93)	4.9e-08	0.255327	0.948504	(0.83 - 1.09)	0.414597	1.18816	0.275702	TRUE	0.886054	(0.84 - 0.93)	6.5164e-08	0.903246
Diseases of pulp and periapical tissues	16q21	16	59708933	G	A	RP11-457D20.2	rs747852970	downstream	0.000812	2.21429	(1.69 - 2.90)	5.22e-09
Diseases of pulp and periapical tissues	22q12.2	22	30186009	G	C	HORMAD2	rs9614155	intronic	0.163	0.938784	(0.92 - 0.96)	6.51e-10	VARIANT NOT GENOTYPED IN UKB
Chronic periodontitis	16q22.3	16	73142018	C	T	ZFHX3	rs80193913	intronic	0.0758	1.15	(1.09 - 1.21)	8.71e-09
Lead variant of genome-wide significant loci in GWAS of IURD in FinnGen, and replication of variant (or if missing in UKB, other GWS variant with LD >0.1 if available). Reference variant is chosen based on af>50 % in FinnGen. Heterogeneity tested with direct z-test between beta in FinnGen and UKB (methods); pz < 0.05 was considered heterogeneous. 'Codirectional' denotes if beta signs are the same…

## Sheet: Supplementary Data 2
Pharyngeal diseases lead variants					J35,J36: Pharyngeal diseases (n = 33,157)
								J35: CDTA		J36: PA
Locus	Allele	rsid	Nearest gene	EAF	OR (95 % CI)		p	OR (95 % CI)		OR (95 % CI)
*1p36.23	G/T	rs12082271	SLC45A1	0.302	0.94	(0.91–0.96)	1.92e-10	0.94	(0.92–0.97)	0.9	(0.86–0.95)
1p31.3	G/A	rs192569879	IL23R	0.0049	0.69	(0.59–0.79)	4.66e-08	0.71	(0.61–0.82)	0.65	(0.48–0.87)
1q41	A/G	rs12128267	DUSP10	0.122	1.1	(1.06–1.13)	1.75e-10	1.11	(1.07–1.14)	1.07	(1.00–1.15)
2q13	A/G	rs1045267	MIR4435-2HG	0.66	0.91	(0.88–0.93)	1.42e-20	0.91	(0.89–0.94)	0.88	(0.84–0.93)
2q33.3	A/G	rs189411872	ADAM23	0.0128	1.4	(1.28–1.53)	3.07e-15	1.53	(1.39–1.67)	0.8	(0.66–0.97)
3q21.2	C/T	rs1980080	SLC12A8	0.653	0.93	(0.91–0.96)	2.97e-12	0.94	(0.92–0.97)	0.88	(0.84–0.93)
4q24a	A/G	rs4648051	NFKB1	0.32	0.94	(0.92–0.96)	4.1e-11	0.94	(0.91–0.96)	0.95	(0.90–1.00)
4q24b	G/GC	rs5860793	TET2	0.716	1.08	(1.05–1.11)	3.6e-13	1.08	(1.05–1.11)	1.08	(1.03–1.14)
4q25	T/C	rs6824923	AP1AR	0.166	0.93	(0.90–0.96)	1.97e-08	0.93	(0.90–0.96)	0.93	(0.88–0.99)
6p21.32	-	-	HLA	-	1.16	(1.10–1.21)	1.76e-11	1.18	(1.12–1.24)	0.88	(0.82–0.94)
7p12.2	C/A	rs55935382	IKZF1	0.314	0.94	(0.92–0.97)	7.75e-09	0.94	(0.92–0.97)	0.94	(0.89–0.98)
8p11.21	G/C	rs73631760	SLC20A2	0.0939	1.09	(1.05–1.12)	2.91e-08	1.11	(1.07–1.15)	1.02	(0.94–1.10)
9q34.2	G/A	rs950529388	ABO	0.564	0.94	(0.92–0.96)	2.56e-10	0.94	(0.91–0.96)	0.96	(0.91–1.00)
12p13.31a	A/G	rs10849448	LTBR	0.755	0.9	(0.87–0.92)	1.79e-22	0.9	(0.87–0.93)	0.86	(0.82–0.91)
13q21.33	T/C	rs9542155	KLHL1	0.643	0.94	(0.92–0.96)	2.02e-10	0.95	(0.93–0.98)	0.85	(0.81–0.89)
*16p11.2	T/G	rs6565189	ITGAL	0.709	0.94	(0.92–0.96)	1.97e-09	0.94	(0.92–0.97)	0.94	(0.89–0.99)
16q22.1	G/A	rs117556162	CARMIL2	0.0466	0.88	(0.84–0.93)	2.91e-08	0.88	(0.83–0.92)	0.91	(0.82–1.01)
17p11.2	C/G	rs573841223	TNFRSB13B	0.025	1.42	(1.33–1.52)	4.54e-29	1.43	(0.74–2.75)	1.45	(1.26 –1.68)
17q11.2	C/T	rs2286521	FOXN1	0.085	1.1	(1.06–1.15)	5.7e-09	1.1	(1.06–1.14)	1.12	(1.04–1.22)
*19p13.3	G/A	rs74178437	ZBTB7A	0.738	1.07	(1.04–1.10)	1.81e-09	1.07	(1.04–1.10)	1.06	(1.01–1.12)
19q13.43	ACT/A	rs774674736	ZNF417	0.002	1.94	(1.54–2.43)	7.3e-09	2.01	(1.58–2.55)	1.39	(0.83–2.33)
22q11.21	G/A	rs73150891	CCDC188	0.137	0.92	(0.89–0.95)	1.04e-08	0.92	(0.88–0.95)	0.96	(0.89–1.02)
22q12.2	C/G	rs713875	HORMAD2	0.479	1.08	(1.06–1.11)	7.37e-18	1.1	(1.07–1.12)	1.04	(0.99–1.08)
22q13.33	C/G	rs1019689682	PIM3	0.236	1.08	(1.05–1.11)	4.12e-11	1.08	(1.05–1.11)	1.08	(1.02–1.14)
Xq26.3	G/A	rs2491199	VGLL1	0.488	0.96	(0.94–0.98)	2.08e-08	0.96	(0.94–0.98)	0.96	(0.92–1.00)
Lead SNPs of genome-wide associated loci in GWAS of pharyngeal diseases (n = 33,157). Phenotypes included in this group (CDTA and PA) have effect sizes annotated with 95 % CI. ‘Alleles’ denotes the reference / effect alleles. EAF: Effect allele frequency. The HLA locus is annotated for each SNP according to the lowest p-value in the phenotype locus, not the corresponding SNP of the parent GWAS (p…

## Sheet: Supplementary Data 3
IURD lead variants					J30-J39: Inflammatory and infectious upper respiratory diseases (n = 61,197)
								Sinonasal dis.		J31: CRNP		Pharyngeal dis.		J37: CLT
BAND	Alleles	Nearest gene	rsid	EAF	OR (95 % CI)		p	OR (95 % CI)		OR (95 % CI)		OR (95 % CI)		OR (95 % CI)
2q12.1	G/T	IL18R1,IL1RL1	rs950881	0.162	0.95	(0.92–0.97)	2.69e-08	0.9	(0.87–0.93)	0.96	(0.91–1.02)	0.97	(0.94–1.00)	1.02	(0.94–1.10)
2q13	A/G	MIR4435-2HG	rs1045267	0.66	0.95	(0.93–0.97)	6.26e-11	0.99	(0.96–1.01)	0.99	(0.95–1.04)	0.91	(0.88–0.93)	0.96	(0.90–1.03)
2q33.3	A/G	ADAM23	rs189411872	0.013	1.2	(1.12–1.28)	1.87e-08	1.13	(1.03–1.24)	1.02	(0.86–1.21)	1.4	(1.28–1.53)	1	(0.77–1.30)
3q13.12	G/T	CCDC54	rs187688516	0.017	0.85	(0.80–0.91)	3.72e-08	0.89	(0.82–0.97)	0.89	(0.77–1.03)	0.83	(0.76–0.90)	0.82	(0.66–1.01)
3q21.2	C/T	SLC12A8	rs1980080	0.653	0.96	(0.94–0.98)	1.52e-08	0.98	(0.95–1.00)	0.96	(0.92–1.00)	0.93	(0.91–0.96)	1.01	(0.95–1.08)
4q24	A/G	NFKB1	rs4648051	0.32	0.95	(0.93–0.97)	4.88e-10	0.96	(0.93–0.98)	0.98	(0.94–1.03)	0.94	(0.91–0.96)	1	(0.93–1.06)
4q24	G/GC	TET2	rs5860793	0.716	1.05	(1.03–1.07)	1.24e-09	1.03	(1.01–1.06)	1.06	(1.02–1.11)	1.08	(1.05–1.11)	1.06	(0.99–1.13)
5p13.2	T/TT	IL7R	rs11406102	0.33	0.96	(0.94–0.98)	2.12e-08	0.95	(0.92–0.97)	0.97	(0.93–1.01)	0.95	(0.93–0.98)	0.95	(0.89–1.01)
5q22.1	T/C	TSLP	rs1837253	0.754	1.05	(1.03–1.07)	6.66e-09	1.1	(1.07–1.13)	1.04	(0.99–1.09)	1.03	(1.01–1.06)	1.03	(0.96–1.10)
6p22-21	-/-	HLA	-	-	1.07	(1.04–1.09)	3.87e-12	1.11	(1.08–1.14)	0.57	(0.41–0.78)	1.16	(1.10–1.21)	1.13	(1.06–1.21)
9p24.1	T/C	IL33	rs2095044	0.76	0.95	(0.93–0.97)	3.34e-10	0.88	(0.85–0.91)	0.96	(0.91–1.00)	0.99	(0.97–1.02)	0.97	(0.90–1.04)
*9q33.3	C/T	NEK6	rs3758213	0.381	0.95	(0.93–0.97)	1.75e-10	0.94	(0.92–0.97)	0.94	(0.90–0.98)	0.95	(0.93–0.98)	0.99	(0.93–1.05)
12p13.31	A/G	LTBR	rs10849448	0.755	0.94	(0.92–0.96)	7.68e-15	0.97	(0.94–1.00)	1	(0.96–1.05)	0.9	(0.88–0.92)	1.03	(0.96–1.10)
12p13.31	A/G	PZP	rs967884772	0.011	1.23	(1.14–1.32)	1.15e-08	1.24	(1.12–1.37)	1	(0.83–1.20)	1.22	(1.11–1.35)	1.27	(0.95–1.70)
13q21.33	T/C	KLHL1	rs9542155	0.643	0.96	(0.94–0.98)	4.6e-08	0.98	(0.95–1.01)	1	(0.96–1.04)	0.94	(0.92–0.96)	0.96	(0.90–1.02)
14q21.1	A/G	FBXO33	rs112672184	0.002	1.57	(1.34–1.83)	8.73e-09	1.66	(1.32–2.07)	1.22	(0.81–1.83)	1.72	(1.40–2.12)	1.16	(0.62–2.17)
15q22.33	C/T	SMAD3	rs17293632	0.262	1.05	(1.02–1.07)	2.63e-08	1.07	(1.04–1.10)	1.04	(0.99–1.08)	1.04	(1.01–1.06)	1.07	(1.00–1.14)
17p11.2	C/G	TNFRSB13B	rs573841223	0.025	1.21	(1.15–1.27)	1.41e-15	1.04	(0.97–1.12)	1.12	(0.99–1.26)	1.42	(1.33–1.52)	0.98	(0.81–1.19)
17q21.2	A/G	KRT19	rs551772399	0.021	1.15	(1.09–1.22)	2.08e-08	1.16	(1.08–1.25)	1.11	(0.98–1.27)	1.17	(1.10–1.26)	0.91	(0.73–1.12)
19p13.3	G/A	ZBTB7A	rs74178437	0.738	1.05	(1.03–1.07)	2.29e-08	1.03	(1.01–1.06)	1.04	(1.00–1.09)	1.07	(1.04–1.10)	1.06	(0.99–1.13)
Lead SNPs of Genome-wide associated loci in GWAS of IURD (n = 61,197). Phenotypes (sinonasal diseases, CRNP, pharyngeal diseases and CL) have effect sizes annotated with 95 % CI. ‘Alleles’ denotes the reference / effect alleles. EAF: Effect allele frequency. The HLA locus is annotated for the lead SNP according to each phenotype, not the corresponding SNP of the parent GWAS (IURD). Odds ratios (O…

## Sheet: Supplementary Data 4
Lead variants of genome-wide significant (p<5e-8) loci in MTAG analysis
Phenotype	Locus	RSID	CHR	Position	Ref	Alt	AF	Nearest gene	Consequence	OR	95 % CI	p	Repl variant	UKB OR	UKB pval
Vasomotor and allergic rhinitis	2q12.1	rs11465723	2	102447060	A	G	0.166	IL18RAP	intronic	0.97845	(0.97 - 0.99)	6.28741e-11	rs950881	0.923013	1.65789e-06
Vasomotor and allergic rhinitis	5p13.2	rs6871748	5	35885880	C	T	0.336	IL7R	intergenic	0.983386	(0.97 - 0.99)	1.75721e-10	rs6897932	0.946674	1.68156e-05
Vasomotor and allergic rhinitis	5q22.1	rs1438673	5	111131801	T	C	0.553	WDR36	downstream	0.980068	(0.97 - 0.99)	6.92483e-16	rs1438673	0.911747	2.71466e-16
Vasomotor and allergic rhinitis	9p24.1	rs2095044	9	6192796	C	T	0.762	IL33	upstream	0.974111	(0.96 - 0.98)	2.10272e-19	rs2095044	0.934457	9.15619e-08
Vasomotor and allergic rhinitis	9q33.3	rs3758213	9	124307465	T	C	0.382	NEK6	intronic	0.983688	(0.97 - 0.99)	1.16553e-10	rs3758213	0.969195	0.00630526
Vasomotor and allergic rhinitis	10p14b	rs1663680	10	9015282	C	T	0.303	GATA3	regulatory region	0.984984	(0.97 - 1.00)	2.06155e-08	rs1663680	0.964265	0.00141307
Vasomotor and allergic rhinitis	15q22.33	rs17293632	15	67150258	T	C	0.261	SMAD3	intronic	1.01899	(1.01 - 1.03)	2.7068e-11	rs17293632	1.05881	1.18033e-05
Vasomotor and allergic rhinitis	16p13.13	rs11644510	16	11183501	T	C	0.336	CLEC16A	downstream	0.98517	(0.98 - 1.00)	1.26293e-08	rs8064154	0.94002	2.04295e-07
Chronic rhinitis, nasopharyngitis, and pharyngitis	5q22.1	rs1837253	5	111066174	C	T	0.753	TSLP	upstream	1.01399	(1.00 - 1.02)	1.47855e-08	rs1837253	1.01855	0.19488
Chronic rhinitis, nasopharyngitis, and pharyngitis	7p12.2	rs6975767	7	50304878	C	A	0.415	IKZF1	5' UTR variant	1.01192	(1.00 - 1.02)	3.40177e-08	rs55935382	0.997855	0.871315
Chronic rhinitis, nasopharyngitis, and pharyngitis	9p24.1	rs10975479	9	6197377	G	A	0.149	IL33	downstream	1.01741	(1.01 - 1.03)	6.36738e-09	rs2095044	0.978137	0.118121
Chronic rhinitis, nasopharyngitis, and pharyngitis	9q33.3	rs3758213	9	124307465	T	C	0.383	NEK6	intronic	0.986305	(0.98 - 1.00)	2.37932e-10	rs3758213	0.967008	0.00797111
Chronic rhinitis, nasopharyngitis, and pharyngitis	*18q12.3	rs9964668	18	43379131	G	A	0.0254	SYT4	intergenic	1.03991	(1.02 - 1.06)	5.91658e-09	rs9964668	1.03667	0.343997
Chronic rhinosinusitis	2q12.1	rs12905	2	102343547	A	G	0.274	IL18R1,IL1RL1	3' UTR variant	1.0196	(1.01 - 1.03)	5.63078e-12	rs950881	0.953621	0.051622
Chronic rhinosinusitis	5p13.2	rs4594881	5	35846713	T	G	0.396	IL7R	intergenic	0.983309	(0.97 - 0.99)	5.72017e-11	rs6897932	0.975373	0.1821
Chronic rhinosinusitis	5q22.1	rs1837253	5	111066174	C	T	0.753	TSLP	upstream	1.02654	(1.02 - 1.04)	2.48779e-19	rs1837253	1.06156	0.00181123
Chronic rhinosinusitis	9p24.1	rs2095044	9	6192796	C	T	0.761	IL33	upstream	0.967122	(0.96 - 0.98)	7.79021e-30	rs2095044	0.94489	0.00251943
Chronic rhinosinusitis	9q33.3	rs10116520	9	124267351	G	A	0.4	NEK6	intronic	1.01408	(1.00 - 1.02)	4.99874e-08	rs3758213	0.967606	0.0515285
Chronic rhinosinusitis	10p14b	rs1663680	10	9015282	C	T	0.303	GATA3	regulatory region	0.981822	(0.97 - 0.99)	1.95686e-11	rs1663680	0.953812	0.00500677
Chronic rhinosinusitis	15q22.33	rs56062135	15	67163292	T	C	0.261	SMAD3	intronic	1.01654	(1.01 - 1.03)	9.81497e-09	rs17293632	1.02091	0.286585
Chronic rhinosinusitis	16p13.13	rs34540843	16	11127430	G	A	0.212	CLEC16A	intronic	0.980726	(0.97 - 0.99)	2.44999e-10	rs34540843	0.959286	0.0322589
Chronic rhinosinusitis	17q12	rs3744374	17	35745536	A	G	0.23	GAS2L2	missense	0.983013	(0.97 - 0.99)	9.60125e-09	rs3744374	1.00959	0.624969
Nasal polyposis	1q21.3	rs2089081	1	150827641	C	T	0.555	ARNT	intronic	0.980432	(0.97 - 0.99)	4.56841e-11	rs2089081	0.947124	0.0117525
Nasal polyposis	2q12.1	rs56117144	2	102458191	C	T	0.288	IL18RAP	intergenic	1.02454	(1.01 - 1.04)	1.83473e-13	rs56117144	1.10742	1.09791e-05
Nasal polyposis	2q22.3	rs66484168	2	145817905	A	G	0.0878	ZEB2	intergenic	0.969224	(0.95 - 0.98)	3.01019e-09	rs66484168	0.838759	1.51257e-05
Nasal polyposis	5p13.2	rs4594881	5	35846713	T	G	0.396	IL7R	intergenic	0.981227	(0.97 - 0.99)	5.16701e-10	rs6897932	0.939202	0.0102515
Nasal polyposis	5q22.1	rs34962275	5	111133279	G	A	0.313	WDR36	downstream	1.0314	(1.02 - 1.04)	7.17988e-22	rs34962275	1.17335	3.59264e-13
Nasal polyposis	5q31.1b	rs56399423	5	132336964	C	T	0.317	SLC22A4	intronic	0.981978	(0.97 - 0.99)	1.40179e-08	rs56399423	0.870183	2.40984e-10
Nasal polyposis	9p24.1	rs2095044	9	6192796	C	T	0.761	IL33	upstream	0.954914	(0.94 - 0.97)	9.94898e-40	rs2095044	0.78106	4.46803e-26
Nasal polyposis	10p14a	rs568727	10	8064738	C	A	0.599	GATA3	intronic	0.982787	(0.97 - 0.99)	1.16409e-08	rs10905284	0.88452	1.66175e-08
Nasal polyposis	10p14b	rs1663680	10	9015282	C	T	0.303	GATA3	regulatory region	0.973801	(0.96 - 0.99)	2.84747e-16	rs1663680	0.834595	3.13216e-16
Nasal polyposis	*11q12.2	rs174605	11	61859449	T	G	0.254	FADS2	intronic	0.981134	(0.97 - 0.99)	2.72353e-08	rs174605	0.949149	0.0282117
Nasal polyposis	12q13.2	rs705702	12	55996852	G	A	0.303	RAB5B	upstream	1.01816	(1.01 - 1.03)	2.94036e-08	rs705702	1.14228	2.57983e-09
Nasal polyposis	16p13.13	rs34540843	16	11127430	G	A	0.212	CLEC16A	intronic	0.975746	(0.96 - 0.99)	1.7214e-11	rs34540843	0.882928	1.31525e-06
Nasal polyposis	19q13.33	rs338593	19	41198399	C	T	0.572	CYP2S1	intronic	0.981078	(0.97 - 0.99)	2.34403e-10	rs338593	0.877445	1.77983e-09
Nasal septal deviation	2q12.1	rs10208293	2	102349850	A	G	0.265	IL18R1,IL1RL1	intronic	0.982782	(0.97 - 0.99)	6.49015e-12	rs950881	0.970039	0.310301
Nasal septal deviation	2q22.3	rs112880591	2	145803276	A	G	0.0903	ZEB2	intergenic	0.97652	(0.96 - 0.99)	1.04683e-09	rs16825450	0.974457	0.449356
Nasal septal deviation	5q22.1	rs6884870	5	111116386	G	A	0.303	WDR36	intronic	1.02119	(1.01 - 1.03)	5.89155e-18	rs1837253	1.03864	0.107904
Nasal septal deviation	9p24.1	rs2095044	9	6192796	C	T	0.762	IL33	upstream	0.971475	(0.96 - 0.98)	2.36096e-28	rs2095044	0.935447	0.00399827
Nasal septal deviation	10p14b	rs1663680	10	9015282	C	T	0.304	GATA3	regulatory region	0.982628	(0.97 - 0.99)	5.0729e-13	rs1663680	0.977493	0.273856
Nasal septal deviation	15q22.33	rs17293632	15	67150258	T	C	0.26	SMAD3	intronic	1.0149	(1.00 - 1.02)	6.09918e-09	rs17293632	0.988558	0.63499
Nasal septal deviation	16p13.13	rs12924112	16	11125863	G	T	0.311	CLEC16A	intronic	0.986246	(0.98 - 1.00)	9.19838e-09	rs8064154	0.992579	0.7301
Nasal septal deviation	17q21.1	rs9635726	17	39863888	T	C	0.236	IKZF3	intronic	1.0159	(1.01 - 1.03)	1.95076e-09	rs3816470	0.978124	0.2837
Chronic diseases of tonsils and adenoids	1p36.23	rs12082271	1	8189495	T	G	0.302	SLC45A1	upstream	0.982541	(0.97 - 0.99)	1.61298e-08	rs12082271	0.908835	0.0306912
Chronic diseases of tonsils and adenoids	1q21.3	rs11204752	1	150985657	C	T	0.516	ANXA9	intronic	1.01633	(1.01 - 1.03)	1.54837e-08	rs2089081	0.946668	0.185915
Chronic diseases of tonsils and adenoids	1q41	rs12128267	1	221915660	G	A	0.122	DUSP10	intronic	1.02428	(1.01 - 1.04)	4.15076e-08	rs12128267	1.04169	0.58035
Chronic diseases of tonsils and adenoids	2q13	rs1045267	2	111429464	G	A	0.66	MIR4435-2HG	non-coding	0.976422	(0.97 - 0.99)	2.8835e-15	rs1045267	1.01013	0.843522
Chronic diseases of tonsils and adenoids	2q33.3	rs189411872	2	206557414	G	A	0.0129	ADAM23	intronic	1.09903	(1.07 - 1.13)	9.78125e-14	rs189411872	10.3083	0.0390572
Chronic diseases of tonsils and adenoids	3q21.2	rs1980080	3	125192997	T	C	0.653	SLC12A8	intronic	0.981729	(0.97 - 0.99)	8.67866e-10	rs1980080	0.974297	0.555837
Chronic diseases of tonsils and adenoids	4q24a	rs3774964	4	102598330	G	A	0.399	NFKB1	intronic	0.982466	(0.97 - 0.99)	1.43509e-09	rs4648051	0.93765	0.154715
Chronic diseases of tonsils and adenoids	4q24b	rs1541374	4	105127203	G	T	0.718	TET2	intergenic	1.02122	(1.01 - 1.03)	4.06475e-11	rs1541374	1.0782	0.0880246
Chronic diseases of tonsils and adenoids	5p13.2	rs931555	5	35803475	T	C	0.397	SPEF2	intronic	0.983579	(0.97 - 0.99)	1.5213e-08	rs6897932	1.03544	0.447936
Chronic diseases of tonsils and adenoids	9q33.3	rs4838155	9	124294914	G	A	0.633	NEK6	intronic	1.01691	(1.01 - 1.03)	1.63141e-08	rs3758213	1.03019	0.477933
Chronic diseases of tonsils and adenoids	9q34.2	rs950529388	9	133261662	A	G	0.564	ABO	intronic	0.983462	(0.97 - 0.99)	7.60227e-09	rs612169	1.08238	0.0716316
Chronic diseases of tonsils and adenoids	12p13.31a	rs10849448	12	6384185	G	A	0.755	LTBR	5' UTR variant	0.972896	(0.96 - 0.98)	1.50841e-16	rs10849448	0.962391	0.428382
Chronic diseases of tonsils and adenoids	13q21.33	rs9542155	13	70005395	C	T	0.644	KLHL1	intronic	0.982745	(0.97 - 0.99)	5.8125e-09	rs9542155	0.909557	0.0327926
Chronic diseases of tonsils and adenoids	17p11.2	rs72553883	17	16940415	T	G	0.0247	TNFRSF13B	missense	1.09091	(1.07 - 1.12)	3.9372e-21	rs573841223	0.772184	0.460378
Chronic diseases of tonsils and adenoids	17q21.2	rs199710977	17	42670964	C	T	0.0233	PLEKHH3	intronic	1.05509	(1.03 - 1.08)	1.59286e-08	rs576517851	0.304215	0.310039
Chronic diseases of tonsils and adenoids	19p13.3	rs74178437	19	4056862	A	G	0.737	ZBTB7A	intronic	1.01833	(1.01 - 1.03)	2.30403e-08	rs74178437	1.0685	0.150296
Chronic diseases of tonsils and adenoids	22q12.2	rs714027	22	30181782	G	A	0.479	HORMAD2	downstream	1.02137	(1.01 - 1.03)	1.58792e-13	rs713875	1.07902	0.0681965
Chronic diseases of tonsils and adenoids	22q13.33	rs73181194	22	49970241	A	G	0.235	PIM3	intergenic	1.01986	(1.01 - 1.03)	5.70065e-09	rs73181194	0.994707	0.914464
Peritonsillar abscess	1p36.23	rs12082271	1	8189495	T	G	0.303	SLC45A1	upstream	0.98316	(0.97 - 0.99)	9.19905e-09	rs12082271	1.05932	0.328817
Peritonsillar abscess	2q13	rs1045267	2	111429464	G	A	0.662	MIR4435-2HG	non-coding	0.979927	(0.97 - 0.99)	1.66778e-12	rs1045267	0.880841	0.0611327
Peritonsillar abscess	3q13.12	rs1456200	3	101940101	A	G	0.375	NFKBIZ	upstream	1.01558	(1.01 - 1.03)	3.62589e-08	rs1456200	1.06524	0.268599
Peritonsillar abscess	3q21.2	rs816340	3	125197035	A	G	0.27	SLC12A8	intronic	1.02301	(1.01 - 1.03)	1.05253e-13	rs1980080	0.816154	0.000543793
Peritonsillar abscess	4q24b	rs1541374	4	105127203	G	T	0.716	TET2	intergenic	1.01667	(1.01 - 1.03)	4.05543e-08	rs1541374	1.02738	0.65112
Peritonsillar abscess	*7p22.3	rs798490	7	2761908	A	G	0.354	AMZ1, GNA12	intronic	0.983251	(0.97 - 0.99)	2.75986e-09	rs798490	0.950438	0.415499
Peritonsillar abscess	*8p23.1a	rs2976944	8	8413404	C	T	0.589	SKG223	downstream	1.0154	(1.00 - 1.03)	3.14078e-08	rs2976944	1.09165	0.123555
Peritonsillar abscess	*8p23.1b	rs2572433	8	11243532	G	A	0.333	AF131216.1	downstream	0.983634	(0.97 - 0.99)	1.03872e-08	rs2572433	0.952133	0.407775
Peritonsillar abscess	12p13.31a	rs10849448	12	6384185	G	A	0.757	LTBR	5' UTR variant	0.977809	(0.97 - 0.99)	1.39611e-12	rs10849448	1.00717	0.914729
Peritonsillar abscess	13q21.33	rs9542155	13	70005395	C	T	0.644	KLHL1	intronic	0.978595	(0.97 - 0.99)	2.42845e-14	rs9542155	0.897478	0.0733959
Peritonsillar abscess	17p11.2	rs72553883	17	16940415	T	G	0.024	TNFRSF13B	missense	1.07063	(1.05 - 1.09)	1.4931e-14	rs573841223	0.779411	0.600333
Lead variants of genome-wide significant (p<5e-8) loci in MTAG analysis. Ref and Alt are set according to default effect allele assignment in the FinnGen panel. Due to the reported inflation of loci detected through MTAG, new loci were only considered likely true if replicated in the UKB analyses (UKB OR and UKB pval). *loci not observed in FinnGen single phenotype or cross-trait GWASs

## Sheet: Supplementary Data 5
Overview of genome-wide significant loci lead variants									J30-J39: Inflammatory and infectious upper respiratory diseases (n = 61,197)
															J30,J32,J33,J34.2: Sinonasal diseases (n = 25,235)																		J35-J36: Pharyngeal diseases (n = 33,157)
															Sinonasal diseases			J30,J32,J33: Chronic inflammatory sinonasal diseases (n = 19,901)
							Most Severe Consequence		Inflammatory and infectious upper respiratory diseases			J31: Chronic rhinitis, nasopharyngitis and pharyngitis						Chronic inflammatory sinonasal diseases			J30: Vasomotor and allergic rhinitis			J32: Chronic rhinosinusitis			J33: Nasal polyposis			J34.2: Nasal septal deviation			Pharyngeal diseases			J35: Chronic diseases of tonsils and adenoids			J36: Peritonsillar abscess			J37: Chronic laryngitis and laryngotracheitis			K04: Diseases of pulp and periapical tissues			Previous reports	Nearby GWAS Catalog loci
LOCUS	CHR	POS	Ref	Alt	Nearest gene	rsid		EAF	OR (95 % CI)		p	OR (95 % CI)		p	OR (95 % CI)		p	OR (95 % CI)		p	OR (95 % CI)		p	OR (95 % CI)		p	OR (95 % CI)		p	OR (95 % CI)		p	OR (95 % CI)		p	OR (95 % CI)		p	OR (95 % CI)		p	OR (95 % CI)		p	OR (95 % CI)		p
1p36.23	1	8189495	G	T	SLC45A1	rs12082271	upstream	0.302	0.966697	(0.95 - 0.99)	1.77e-05	0.97378	(0.93 - 1.02)	0.181	0.987973	(0.96 - 1.01)	0.2765	0.986098	(0.96 - 1.02)	0.2562	0.96839	(0.93 - 1.01)	0.0671	1.00133	(0.96 - 1.04)	0.935	0.98999	(0.94 - 1.05)	0.701	0.990921	(0.95 - 1.03)	0.626	0.936224	(0.91 - 0.96)	1.916e-10	0.940503	(0.92 - 0.97)	2.16e-08	0.900676	(0.86 - 0.95)	6.77e-06	1.01866	(0.95 - 1.09)	0.547	0.990822	(0.97 - 1.01)	0.263	-	Strep throat; HDL; hair shape; IBD; Psoriasis
1p31.3	1	67266351	G	A	IL23R	rs192569879	downstream	0.00499	0.821527	(0.74 - 0.91)	0.000135	0.67132	(0.52 - 0.87)	0.00167	0.973167	(0.84 - 1.12)	0.7016	0.973459	(0.83 - 1.14)	0.7317	0.991774	(0.79 - 1.24)	0.941	0.918127	(0.74 - 1.13)	0.411	0.911093	(0.65 - 1.27)	0.578	0.94949	(0.74 - 1.21)	0.667	0.685573	(0.59 - 0.79)	4.662e-08	0.707321	(0.61 - 0.82)	1.9e-06	0.649144	(0.48 - 0.87)	0.00354	1.39431	(0.94 - 2.06)	0.0935	0.971348	(0.87 - 1.08)	0.586	-	Inflammatory Bowel Disease; Ulcerative Colitis; Crohn's disease; Primary biliary cholangitis; Vogt-Kayonagi-Harada syndrome; Leprosy
1q21.3	1	150827641	T	C	ARNT	rs2089081	intronic	0.554	0.96358	(0.94 - 0.98)	3.11e-07	1.01233	(0.97 - 1.05)	0.502	0.971902	(0.95 - 1.00)	0.00523	0.961174	(0.93 - 0.99)	0.000489	0.995072	(0.96 - 1.03)	0.76	0.963185	(0.93 - 1.00)	0.0126	0.858533	(0.81 - 0.90)	2.17e-10	0.990486	(0.95 - 1.03)	0.579	0.95361	(0.93 - 0.98)	6.069e-07	0.951306	(0.93 - 0.98)	7.18e-07	0.963676	(0.92 - 1.01)	0.0834	1.04173	(0.98 - 1.11)	0.149	1.00791	(0.99 - 1.03)	0.298	rs11204735: immune-mediated diseases (Schurman et al 2020), prediabetes and type 2 diabetes (Das et al 2008)	Melanoma; Chronotype; Schizophrenia; Inflammatory skin disease; Allergic disease; Atopic dermatitis; Coronary Artery Disease
1q41	1	221915660	A	G	DUSP10	rs12128267	intronic	0.121	1.03509	(1.01 - 1.06)	0.00184	0.988289	(0.93 - 1.05)	0.673	0.996008	(0.96 - 1.03)	0.7995	0.996805	(0.96 - 1.04)	0.856	1.01847	(0.97 - 1.07)	0.458	0.996078	(0.95 - 1.05)	0.865	0.943244	(0.87 - 1.02)	0.112	0.988665	(0.93 - 1.05)	0.667	1.0968	(1.06 - 1.13)	1.746e-10	1.10519	(1.07 - 1.14)	7.38e-11	1.07497	(1.00 - 1.15)	0.0262	1.00237	(0.91 - 1.10)	0.957	0.988615	(0.96 - 1.02)	0.322	-	Tonsillectomy; Colorectal cancer
2p16.1	2	55220588	C	T	CLHC1	rs548656377	intronic	0.000619	1.56271	(1.16 - 2.10)	0.00262	1.44123	(0.67 - 3.06)	0.341	2.46601	(1.62 - 3.75)	2.295e-05	1.92341	(1.21 - 3.06)	0.005467	2.27775	(1.16 - 4.45)	0.0157	1.82898	(0.98 - 3.41)	0.0571	1.4134	(0.53 - 3.74)	0.485	9.69286	(4.36 - 21.51)	2.33e-08	1.35717	(0.91 - 2.02)	0.1306	1.38863	(0.91 - 2.12)	0.125	1.1404	(0.46 - 2.82)	0.776	0.818911	(0.24 - 2.78)	0.748	1.3542	(0.99 - 1.84)	0.0501	-	Alcohol dependence; Height; Vitiligo; Chronotype; Menarche; Sudden cardiac arrest; BMI
2p13.2	2	71827707	C	T	DYSF	rs35668054	regulatory	0.093	1.01613	(0.99 - 1.05)	0.2	0.952048	(0.89 - 1.02)	0.119	0.973556	(0.94 - 1.01)	0.1286	0.956763	(0.92 - 1.00)	0.02405	0.949889	(0.89 - 1.01)	0.0647	0.994127	(0.94 - 1.05)	0.82	0.857864	(0.79 - 0.94)	0.000229	1.04572	(0.98 - 1.11)	0.133	1.08817	(1.05 - 1.13)	2.184e-07	1.1021	(1.06 - 1.15)	1.78e-08	1.0141	(0.94 - 1.09)	0.703	0.922046	(0.83 - 1.02)	0.1	1.00059	(0.97 - 1.03)	0.964	-	Schizophrenia
2q12.1	2	102316052	G	T	IL18R1,IL1RL1	rs950881	intronic	0.162	0.946873	(0.92 - 0.97)	2.69e-08	0.963744	(0.91 - 1.02)	0.132	0.899515	(0.87 - 0.93)	1.947e-14	0.881968	(0.85 - 0.91)	3.672e-16	0.875579	(0.83 - 0.92)	1.08e-09	0.896148	(0.86 - 0.94)	6.7e-08	0.878157	(0.82 - 0.94)	6.13e-05	0.954927	(0.91 - 1.00)	0.0476	0.9687	(0.94 - 1.00)	0.01343	0.968071	(0.94 - 1.00)	0.0172	0.981621	(0.92 - 1.04)	0.518	1.01734	(0.94 - 1.10)	0.654	0.996317	(0.97 - 1.02)	0.718	-	Inflammatory Bowel Disease; Allergic disease; Asthma; Atopic dermatitis; Celiac disease; Crohn's disease; Leprosy; Ulcerative colitis; Parkinson's disease
2q13	2	111429464	A	G	MIR4435-2HG	rs1045267	non-coding	0.66	0.949177	(0.93 - 0.97)	6.26e-11	0.993203	(0.95 - 1.04)	0.734	0.986196	(0.96 - 1.01)	0.2151	0.984915	(0.96 - 1.01)	0.2247	0.975281	(0.94 - 1.01)	0.159	0.991903	(0.96 - 1.03)	0.623	1.02631	(0.97 - 1.09)	0.327	0.984413	(0.94 - 1.03)	0.409	0.907284	(0.88 - 0.93)	1.416e-20	0.910993	(0.89 - 0.94)	4.09e-17	0.882391	(0.84 - 0.93)	1.07e-07	0.964785	(0.90 - 1.03)	0.253	0.994764	(0.97 - 1.02)	0.529	-	Type 2 Diabetes; Primary Sclerosing Cholangitis; Rheumatoid arthritis; Allergic disease
2q22.3	2	145755293	A	G	ZEB2	rs16825450	regulatory	0.1025	0.964042	(0.94 - 0.99)	0.00211	0.95911	(0.90 - 1.02)	0.161	0.903572	(0.87 - 0.94)	1.686e-09	0.903481	(0.87 - 0.94)	5.57e-08	0.950535	(0.90 - 1.01)	0.0545	0.893776	(0.85 - 0.94)	5.47e-06	0.817144	(0.75 - 0.89)	3.61e-07	0.881077	(0.83 - 0.94)	8.61e-06	1.0026	(0.97 - 1.04)	0.8662	1.00173	(0.96 - 1.04)	0.917	1.01185	(0.94 - 1.09)	0.735	1.03105	(0.94 - 1.14)	0.515	1.02139	(0.99 - 1.05)	0.0889		Schizophrenia; Photic sneeze reflex; Coronary Artery Disease; Crohn's Disease; Epilepsy (generalized); Renal cell carcinoma
2q33.3	2	206557414	A	G	ADAM23	rs189411872	intronic	0.0128	1.20008	(1.12 - 1.28)	1.87e-08	1.02147	(0.86 - 1.21)	0.797	1.13202	(1.03 - 1.24)	0.007259	1.14683	(1.03 - 1.27)	0.007547	1.16897	(1.01 - 1.35)	0.0321	1.1357	(0.99 - 1.30)	0.063	1.27664	(1.03 - 1.58)	0.0233	1.0324	(0.88 - 1.21)	0.687	1.40284	(1.28 - 1.53)	3.065e-15	1.52609	(1.39 - 1.67)	2.31e-20	0.800235	(0.66 - 0.97)	0.0225	0.997683	(0.77 - 1.30)	0.986	0.995898	(0.93 - 1.07)	0.903	-	Tonsillectomy; BMI; Episodic memory
3q12.3	3	101940101	G	A	NFKBIZ	rs1456200	upstream	0.376	1.02893	(1.01 - 1.05)	0.000135	0.991685	(0.95 - 1.03)	0.657	1.01847	(0.99 - 1.04)	0.08226	1.02051	(0.99 - 1.05)	0.08285	1.04556	(1.01 - 1.09)	0.00736	0.994545	(0.96 - 1.03)	0.724	1.01216	(0.96 - 1.07)	0.625	1.02252	(0.98 - 1.06)	0.21	1.03977	(1.01 - 1.06)	7.097e-05	1.02766	(1.00 - 1.05)	0.00869	1.13475	(1.08 - 1.19)	9.36e-09	1.02536	(0.96 - 1.09)	0.39	1.00921	(0.99 - 1.03)	0.24	-	Psoriasis; Anxiety Disorder; Multiple Sclerosis; Allergic disease; Inflammatory Bowel Disease
3q13.12	3	106701452	G	T	CCDC54	rs187688516	intergenic	0.0167	0.854422	(0.80 - 0.91)	3.72e-08	0.894107	(0.77 - 1.03)	0.115	0.890564	(0.82 - 0.97)	0.003622	0.902398	(0.82 - 0.99)	0.02044	0.92502	(0.81 - 1.05)	0.214	0.889194	(0.79 - 1.00)	0.0444	0.940108	(0.78 - 1.13)	0.508	0.852988	(0.74 - 0.98)	0.0175	0.828366	(0.76 - 0.90)	4.986e-07	0.829261	(0.76 - 0.90)	2.19e-06	0.800075	(0.67 - 0.95)	0.00784	0.817618	(0.66 - 1.01)	0.0584	1.00074	(0.94 - 1.07)	0.98	-	Multiple sclerosis; Neuroticism; Waist-to-hip ratio adjusted for BMI
3q21.2	3	125192997	C	T	SLC12A8	rs1980080	intronic	0.653	0.957969	(0.94 - 0.98)	1.52e-08	0.961097	(0.92 - 1.00)	0.0379	0.977458	(0.95 - 1.00)	0.03285	0.980689	(0.95 - 1.01)	0.1019	0.970601	(0.93 - 1.01)	0.0779	0.98823	(0.95 - 1.02)	0.453	0.954536	(0.90 - 1.01)	0.0643	0.962588	(0.92 - 1.00)	0.0346	0.932953	(0.91 - 0.96)	2.968e-12	0.941322	(0.92 - 0.97)	9.37e-09	0.881703	(0.84 - 0.93)	1.82e-08	1.01157	(0.95 - 1.08)	0.698	1.00948	(0.99 - 1.03)	0.233	-	Tonsillectomy; Coronary Artery Disease
4q24a	4	102593836	A	G	NFKB1	rs4648051	intronic	0.32	0.953038	(0.93 - 0.97)	4.88e-10	0.982308	(0.94 - 1.03)	0.358	0.958774	(0.93 - 0.98)	0.0001087	0.961078	(0.93 - 0.99)	0.001006	0.953506	(0.92 - 0.99)	0.0055	0.960424	(0.93 - 1.00)	0.0116	0.978602	(0.93 - 1.03)	0.397	0.971582	(0.93 - 1.01)	0.116	0.937724	(0.91 - 0.96)	2.23e-10	0.935785	(0.91 - 0.96)	6.23e-10	0.948532	(0.90 - 1.00)	0.0199	0.99547	(0.93 - 1.06)	0.881	1.00285	(0.98 - 1.02)	0.724	rs3774964: susceptibility to ovarian cancer (Chen, Cai, Liang 2015), gastric cancer (Hua et al 2014), coronary artery disease (Guo et al 2016), recurrent embryo implantation failure (Luo et al 2016), colorectal cancer (Yu et al 2012)	Tonsillectomy; Ulcerative colitis; Neutrophil percentage; Primary biliary cholangitis
4q24b	4	105129808	G	GC	TET2	rs5860793	intergenic	0.716	1.04997	(1.03 - 1.07)	1.24e-09	1.06369	(1.02 - 1.11)	0.00221	1.03386	(1.01 - 1.06)	0.003201	1.03355	(1.00 - 1.06)	0.008639	1.0301	(0.99 - 1.07)	0.0956	1.04955	(1.01 - 1.09)	0.00365	0.996018	(0.94 - 1.05)	0.881	1.01788	(0.98 - 1.06)	0.352	1.07972	(1.05 - 1.11)	3.597e-13	1.07965	(1.05 - 1.11)	6.79e-12	1.08217	(1.03 - 1.14)	0.000816	1.0595	(0.99 - 1.13)	0.0643	1.00889	(0.99 - 1.03)	0.291	-	Tonsillectomy; Intelligence; Breast cancer; Plateletcrit; Ulcerative colitis
4q25	4	112220279	T	C	AP1AR	rs6824923	intergenic	0.166	0.958793	(0.94 - 0.98)	1.59e-05	1.00677	(0.95 - 1.06)	0.783	0.983537	(0.95 - 1.02)	0.2261	0.974043	(0.94 - 1.01)	0.08437	1.00139	(0.95 - 1.05)	0.949	0.964351	(0.92 - 1.01)	0.0726	0.934232	(0.87 - 1.00)	0.0355	1.01494	(0.97 - 1.07)	0.52	0.930717	(0.90 - 0.96)	1.972e-08	0.932002	(0.90 - 0.96)	2.01e-07	0.93122	(0.88 - 0.99)	0.0128	0.932767	(0.86 - 1.01)	0.0652	1.01151	(0.99 - 1.04)	0.261	-	BMI; Photic sneeze reflex; Myopia (pathological); Parkinson's disease; Atrial fibrillation or flutter
5p13.2	5	35873022	T	TT	IL7R	rs11406102	intronic	0.33	0.957854	(0.94 - 0.98)	2.12e-08	0.971863	(0.93 - 1.01)	0.139	0.94819	(0.92 - 0.97)	8.918e-07	0.940259	(0.91 - 0.97)	3.022e-07	0.935466	(0.90 - 0.97)	9.22e-05	0.94693	(0.91 - 0.98)	0.000608	0.887098	(0.84 - 0.94)	2.59e-06	0.958323	(0.92 - 1.00)	0.0199	0.954946	(0.93 - 0.98)	4.924e-06	0.955653	(0.93 - 0.98)	2.15e-05	0.945653	(0.90 - 0.99)	0.0134	0.94856	(0.89 - 1.01)	0.0792	0.980748	(0.96 - 1.00)	0.0154	rs11567705: multiple sclerosis (Raji et al 2012); rs10213865: breast cancer susceptibility (Wang et al 2020); lung cancer (Zhang et al 2019); sarcoid inflammation (Heron et al 2009)	Allergic disease; Primary biliary cholangitis; Advanced age-related maculodegeneration; Height
5q21.3a	5	109553994	G	A	MAN2A1	rs7737074	regulatory	0.628	0.972349	(0.95 - 0.99)	0.000182	0.981965	(0.94 - 1.02)	0.335	0.943556	(0.92 - 0.97)	3.699e-08	0.942707	(0.92 - 0.97)	4.983e-07	0.945114	(0.91 - 0.98)	0.000703	0.94167	(0.91 - 0.98)	0.000111	0.959608	(0.91 - 1.01)	0.0967	0.944594	(0.91 - 0.98)	0.00139	0.983439	(0.96 - 1.01)	0.08875	0.986956	(0.96 - 1.01)	0.207	0.967065	(0.92 - 1.01)	0.129	0.99376	(0.93 - 1.06)	0.831	1.01059	(0.99 - 1.03)	0.178	-	Schizophrenia; Intelligence; Alzheimer's disease; Neuroticism; Allergic disease; Asthma
5q21.3b	5	110116253	A	T	TMEM232	rs187769944	intergenic	0.0224	1.06943	(1.01 - 1.13)	0.00604	1.10525	(0.97 - 1.25)	0.105	1.2141	(1.13 - 1.30)	1.465e-08	1.24745	(1.15 - 1.35)	5.884e-09	1.22746	(1.10 - 1.37)	0.000141	1.3381	(1.21 - 1.48)	1.15e-08	1.17337	(1.00 - 1.38)	0.0468	1.19768	(1.06 - 1.35)	0.00219	1.00371	(0.94 - 1.07)	0.9079	1.00615	(0.94 - 1.08)	0.858	1.02737	(0.89 - 1.19)	0.708	0.901324	(0.74 - 1.10)	0.301	1.04624	(0.99 - 1.11)	0.0773	-	Allergic disease; Allergic sensitization; Asthma
5q22.1	5	111066174	T	C	TSLP	rs1837253	upstream	0.754	1.05064	(1.03 - 1.07)	6.66e-09	1.04189	(0.99 - 1.09)	0.0551	1.1023	(1.07 - 1.13)	5.764e-16	1.12626	(1.09 - 1.16)	7.768e-19	1.10184	(1.06 - 1.15)	3.17e-07	1.13016	(1.09 - 1.18)	5.06e-12	1.26021	(1.19 - 1.34)	6.62e-16	1.05127	(1.01 - 1.10)	0.0134	1.03417	(1.01 - 1.06)	0.002621	1.03362	(1.00 - 1.06)	0.00511	1.0258	(0.97 - 1.08)	0.309	1.02748	(0.96 - 1.10)	0.415	0.996576	(0.97 - 1.02)	0.7	rs1837253: Asthma (Sun et al 2019, Moorehead et al 2020, Hunninghake et al 2010, Li et al 2015, He et al 2009), TSLP secretion (Hui et al 2015), Eczema (Miyake et al 2015), Atopic dermatitis (Jiang et al 2017), Allergic rhinitis in asthma (Bunyavanich et al 2011); rs1438673: allergic rhinitis and allergy (Gao et al 2020)	Allergic disease; Self-reported allergy; Asthma; Eosinophilic esophagitis; Menarche; Breast cancer
5q31.1a	5	131381397	C	T	CDC42SE2	rs11738827	intronic	0.273	0.987825	(0.97 - 1.01)	0.131	0.996466	(0.95 - 1.04)	0.863	0.97453	(0.95 - 1.00)	0.0244	0.967055	(0.94 - 1.00)	0.008532	0.997842	(0.96 - 1.04)	0.905	0.960732	(0.92 - 1.00)	0.0175	0.855859	(0.81 - 0.91)	9.85e-09	0.98221	(0.94 - 1.03)	0.352	1.00995	(0.98 - 1.04)	0.3535	1.00985	(0.98 - 1.04)	0.383	1.00324	(0.95 - 1.06)	0.893	1.00289	(0.94 - 1.07)	0.927	1.02948	(1.01 - 1.05)	0.000612	-	Crohn's disease; Mosquito bite size; Itch intensity from mosquite bite adjusted by bite size; Atopic dermatitis; Hodgkin's lymphoma; Subjective well-being
5q31.1b	5	132336964	T	C	SLC22A4	rs56399423	intronic	0.317	0.987943	(0.97 - 1.01)	0.118	0.984295	(0.94 - 1.03)	0.418	0.963098	(0.94 - 0.99)	0.0005949	0.957337	(1.04 - 0.88)	0.0003406	0.973692	(0.94 - 1.01)	0.123	0.949424	(0.91 - 0.98)	0.00127	0.858173	(0.81 - 0.91)	3.14e-09	0.957883	(0.92 - 1.00)	0.0197	1.02173	(1.00 - 1.05)	0.03418	1.02825	(1.00 - 1.06)	0.00956	0.986847	(0.94 - 1.04)	0.563	0.992181	(0.93 - 1.06)	0.795	1.02784	(1.01 - 1.05)	0.000705	-	Inflammatory Bowel Disease; Crohn's disease; Mosquito bite size; Itch intensity from mosquite bite adjusted by bite size; Rheumatoid arthritis; Giant cell arteritis; Coronary Artery disease
6p22-p21	6	25-33 Mb	-	-	HLA	-	-	-	1.06545	(1.04 - 1.09)	3.87e-12	0.570165	(0.41 - 0.78)	0.000319	1.10905	(1.08 - 1.14)	9.502e-16	1.13815	(1.10 - 1.18)	1.937e-19	1.1015	(1.06 - 1.14)	3.4e-08	1.16928	(1.13 - 1.21)	1.68e-23	1.4465	(1.36 - 1.54)	6.23e-32	0.920066	(0.88 - 0.96)	5.52e-06	1.15835	(1.10 - 1.21)	1.755e-11	1.18146	(1.12 - 1.24)	4.55e-12	0.876902	(0.82 - 0.94)	2.67e-05	1.12887	(1.06 - 1.21)	0.000135	2.60682	(1.79 - 3.80)	5.47e-07	#N/A	#N/A
7p12.2	7	50250073	C	A	IKZF1	rs55935382	intergenic	0.314	0.964467	(0.94 - 0.98)	3.17e-06	0.954746	(0.91 - 1.00)	0.0176	0.985605	(0.96 - 1.01)	0.1833	0.985112	(0.96 - 1.01)	0.2158	0.991447	(0.95 - 1.03)	0.618	0.976149	(0.94 - 1.01)	0.133	0.996197	(0.94 - 1.05)	0.882	0.987775	(0.95 - 1.03)	0.504	0.942801	(0.92 - 0.97)	7.752e-09	0.944452	(0.92 - 0.97)	1.21e-07	0.936393	(0.89 - 0.98)	0.00398	0.911148	(0.85 - 0.97)	0.00211	1.01563	(0.99 - 1.04)	0.0554	-	Tonsillectomy; SLE; Mosquito bite size; Crohn's disease; Ulcerative colitis; Acute lymphoblastic leukemia (childhood); BMI; Type 1 diabetes; Late-onset Alzheimer's disease
8p11.21	8	42424332	G	C	SLC20A2	rs73631760	intronic	0.0939	1.05096	(1.02 - 1.08)	6.08e-05	1.01606	(0.95 - 1.09)	0.61	1.01461	(0.98 - 1.06)	0.4058	1.02347	(0.98 - 1.07)	0.2321	1.02	(0.96 - 1.08)	0.474	1.0273	(0.97 - 1.09)	0.295	1.03767	(0.95 - 1.13)	0.367	0.972797	(0.91 - 1.04)	0.353	1.09232	(1.05 - 1.13)	5.441e-08	1.10943	(1.07 - 1.15)	1.61e-09	1.01521	(0.94 - 1.10)	0.68	1.06383	(0.96 - 1.18)	0.208	0.9995	(0.97 - 1.03)	0.969	-	Pulse pressure
9p24.1	9	6192796	T	C	IL33	rs2095044	upstream	0.76	0.948295	(0.93 - 0.97)	3.34e-10	0.958764	(0.91 - 1.00)	0.0479	0.879677	(0.85 - 0.91)	7.217e-27	0.858645	(0.83 - 0.89)	2.269e-30	0.901703	(0.86 - 0.94)	3.85e-08	0.866884	(0.83 - 0.90)	4.61e-16	0.695545	(0.65 - 0.74)	1.99e-36	0.9238	(0.88 - 0.97)	8.59e-05	0.993422	(0.97 - 1.02)	0.5542	0.994038	(0.97 - 1.02)	0.611	0.98663	(0.93 - 1.04)	0.59	0.966775	(0.90 - 1.04)	0.309	1.00759	(0.99 - 1.03)	0.393	rs2095044, rs928413, rs3939286, rs7848215, rs2381416, rs992969, rs1888909: Hay fever (Schröder et al 2016); rs928413: COPD (Xu et al 2020), IL33 promotion in lung epithelial cells (Gorbacheva et al 2018), atopic asthma (Chen et al 2015, Matloubi et al 2020); rs3939286: subclinical atherosclerosis in rheumatoid arthritis (López-Mejías et al 2015), nasal polyposis (Buysshaert et al 2010), gout (Liu…	Asthma; Allergic disease; Survival in osteosarcoma
9q33.3	9	124307465	C	T	NEK6	rs3758213	intronic	0.381	0.95361	(0.93 - 0.97)	1.75e-10	0.941774	(0.90 - 0.98)	0.00134	0.944594	(0.92 - 0.97)	5.384e-08	0.93688	(0.91 - 0.96)	2.318e-08	0.910747	(0.88 - 0.95)	1.65e-08	0.935551	(0.90 - 0.97)	1.58e-05	0.955969	(0.91 - 1.01)	0.0671	0.965789	(0.93 - 1.00)	0.0484	0.953515	(0.93 - 0.98)	1.105e-06	0.955281	(0.93 - 0.98)	9.58e-06	0.940043	(0.90 - 0.99)	0.00473	0.9882	(0.93 - 1.05)	0.682	1.00083	(0.98 - 1.02)	0.915	-	Vitiligo; Polycystic ovarian syndrome; Menarche; Myopia (pathological)
9q34.2	9	133261662	G	A	ABO	rs687621	intronic	0.564	0.96902	(0.95 - 0.99)	1.47e-05	0.971543	(0.93 - 1.01)	0.114	0.98738	(0.96 - 1.01)	0.2144	0.982751	(0.96 - 1.01)	0.1269	0.964631	(0.93 - 1.00)	0.0256	1.01516	(0.98 - 1.05)	0.595	1.03209	(0.98 - 1.09)	0.189	1.00928	(0.97 - 1.05)	0.592	0.94167	(0.92 - 0.96)	2.885e-10	0.93747	(0.91 - 0.96)	1.58e-10	0.958275	(0.91 - 1.00)	0.0462	0.992349	(0.93 - 1.05)	0.787	0.99983	(0.98 - 1.02)	0.982	rs687621: autoimmune thyroid diseases (Martin et al 2020), adolescent idiopathic scoliosis (Wu et al 2019, Khanshour et al 2018)	Venous thromboembolism; Tonsillectomy; Type 2 diabetes
10p14a	10	8073399	C	A	GATA3	rs10905284	intronic	0.58	0.993183	(0.97 - 1.01)	0.352	1.00288	(0.96 - 1.04)	0.876	0.966958	(0.94 - 0.99)	0.001156	0.954087	(0.93 - 0.98)	4.387e-05	0.964959	(0.93 - 1.00)	0.0287	1.01534	(0.98 - 1.05)	0.00262	0.873314	(0.83 - 0.92)	2.62e-08	0.993829	(0.96 - 1.03)	0.723	1.01076	(0.99 - 1.03)	0.2668	1.00299	(0.98 - 1.03)	0.768	1.06811	(1.02 - 1.12)	0.00229	1.02784	(0.97 - 1.09)	0.339	0.993392	(0.97 - 1.01)	0.388	rs10905284: Moderate-to-severe asthma (Shrine et al 2019), Leprosy resistance (Medeiros et al 2016); rs568727: breast cancer treatment outcome (Larsen et al 2019); rs570613: breast cancer (Garcia-Closas et al 2007, Johnatty et al 2009)	Rheumatoid arthritis; Hodgkin's lymphoma; Acute lymphoblastic leukemia; Colorectal cancer; Selective IgA deficiency; Allergic disease
10p14b	10	9015282	T	C	GATA3	rs1663680	regulatory	0.3022	0.974803	(0.95 - 0.99)	0.00117	0.994316	(0.95 - 1.04)	0.773	0.925705	(0.9 - 0.95)	3.34e-12	0.908464	(0.88 - 0.94)	7.34e-15	0.924622	(0.89 - 0.96)	7.43e-06	0.916521	(0.88 - 0.95)	9.38e-08	0.822884	(0.78 - 0.87)	1.07e-13	0.951515	(0.91 - 0.99)	0.00779	1.00411	(0.98 - 1.03)	0.694	1.00544	(0.98 - 1.03)	0.618	0.986601	(0.94 - 1.04)	0.56	1.04046	(0.98 - 1.11)	0.193	0.987617	(0.97 - 1.01)	0.129	-	Asthma; Mild influenza; Allergic disease; Basal cell carcinoma; Breast cancer; Colorectal cancer; Acute lymphoblastic leukemia; Hodgkin's lymphoma; Rheumatoid arthritis
11q13.5	11	76585627	A	G	EMSY	rs10160518	intergenic	0.438	1.03332	(1.01 - 1.05)	6.42e-06	1.00057	(0.96 - 1.04)	0.975	1.06269	(1.04 - 1.09)	2.788e-09	1.06865	(1.04 - 1.10)	5.299e-09	1.09413	(1.06 - 1.13)	2.57e-08	1.01519	(0.98 - 1.05)	0.0114	1.08483	(1.03 - 1.14)	0.000722	1.03738	(1.00 - 1.08)	0.0336	1.02706	(1.00 - 1.05)	0.005168	1.02698	(1.00 - 1.05)	0.00837	1.03228	(0.98 - 1.08)	0.138	1.02932	(0.97 - 1.09)	0.308	1.00807	(0.99 - 1.03)	0.289	rs10160518: Giant cell arterititis (Carmona et al 2015); rs7936070: childhood asthma (Chen et al 2020)	Inflammatory bowel disease; Allergic disease; Asthma; Eosinophilic esophagitis; Endometriosis; Coronary artery disease
12p13.31a	12	6384185	A	G	LTBR	rs10849448	5 prime UTR	0.755	0.936309	(0.92 - 0.96)	7.68e-15	1.00297	(0.96 - 1.05)	0.889	0.969088	(0.94 - 1.00)	0.00855	0.972777	(0.94 - 1.00)	0.03786	1.01031	(0.97 - 1.05)	0.587	0.959896	(0.92 - 1.00)	0.0198	0.971873	(0.91 - 1.03)	0.309	0.955023	(0.91 - 1.00)	0.0224	0.899605	(0.88 - 0.92)	1.787e-22	0.899281	(0.87 - 0.93)	2.05e-19	0.862664	(0.82 - 0.91)	3.88e-09	1.03015	(0.96 - 1.10)	0.37	1.01813	(1.00 - 1.04)	0.0422	rs12354: chronic hepatitis B virus infection and related hepatocellular carcinoma (Zhu et al 2017); rs2364480: prostate volume in benign prostatic hyperplasia (Lee et al 2015), IgA nephropathy (Kim et al 2012)	Tonsillectomy; Ankylosing spondylitis; Crohn's Disease; Primary biliary cholangitis; Multiple Sclerosis; Colorectal cancer
12p13.31b	12	9393496	A	G	PZP	rs967884772	intronic	0.0106	1.22551	(1.14 - 1.32)	1.15e-08	0.99963	(0.83 - 1.20)	0.997	1.23875	(1.12 - 1.37)	2.297e-05	1.26377	(1.13 - 1.42)	2.998e-05	1.23409	(1.05 - 1.45)	0.00796	1.32524	(1.14 - 1.54)	0.000164	1.14	(0.90 - 1.45)	0.273	1.16252	(0.97 - 1.38)	0.0841	1.22434	(1.11 - 1.35)	1.73e-05	1.20819	(1.09 - 1.34)	0.000154	1.30304	(1.05 - 1.61)	0.0121	1.27373	(0.95 - 1.70)	0.0953	0.934943	(0.86 - 1.01)	0.0708	-	Multiple sclerosis; Type 1 Diabetes; Behcet's Disease; Myopia; Psoriasis
12q13.2	12	55996852	A	G	RAB5B	rs705702	upstream	0.303	1.00756	(0.99 - 1.03)	0.338	0.995998	(0.95 - 1.04)	0.839	1.04394	(1.02 - 1.07)	0.0001001	1.0477	(1.02 - 1.08)	0.0001519	1.01959	(0.98 - 1.06)	0.269	1.05626	(1.02 - 1.10)	0.000781	1.15403	(1.09 - 1.22)	3.67e-08	1.04864	(1.01 - 1.09)	0.0109	0.989555	(0.96 - 1.01)	0.308	0.991387	(0.97 - 1.02)	0.429	0.983685	(0.94 - 1.03)	0.478	0.965673	(0.90 - 1.03)	0.253	1.00243	(0.98 - 1.02)	0.767	rs705702: PCOS (Bakhashab & Ahmed 2019, Sun et al 2016, Saxena et al 2015); rs772920: PCOS (Jia et al 2019)	Polycystic ovarian syndrome; Vitiligo; Type 1 diabetes; Rheumatoid arthritis; Asthma; Non-syndromic cleft palate with cleft lip; Inflammatory skin disease; Anorexia nervosa; Psoriasis; Immune response to small pox; Menopause; Advanced age-related macular degeneration
13q14.11	13	40567095	T	C	FOXO1	rs2701859	intronic	0.286	1.02984	(1.01 - 1.05)	0.000231	1.01383	(0.97 - 1.06)	0.494	1.05844	(1.03 - 1.09)	4.368e-07	1.07519	(1.04 - 1.11)	6.62e-09	1.07295	(1.03 - 1.12)	7.37e-05	1.07287	(1.03 - 1.11)	2.13e-05	1.08863	(1.03 - 1.15)	0.00134	1.03374	(0.99 - 1.08)	0.0803	1.0199	(0.99 - 1.05)	0.06089	1.02408	(1.00 - 1.05)	0.0321	0.99373	(0.94 - 1.05)	0.789	1.03281	(0.97 - 1.10)	0.299	0.994764	(0.97 - 1.02)	0.529		Allergic disease; Ulcerative colitis; SLE; Inflammatory bowel disease; Crohn's disease; Rheumatoid arthritis; Psoriasis
13q21.33	13	70005395	T	C	KLHL1	rs9542155	intronic	0.643	0.959618	(0.94 - 0.98)	4.6e-08	1.00088	(0.96 - 1.04)	0.963	0.979709	(0.95 - 1.01)	0.05313	0.977849	(0.95 - 1.01)	0.0585	0.99548	(0.96 - 1.03)	0.787	0.97823	(0.94 - 1.01)	0.159	0.938268	(0.89 - 0.99)	0.0107	0.991586	(0.95 - 1.03)	0.638	0.939037	(0.92 - 0.96)	2.022e-10	0.954479	(0.93 - 0.98)	8.67e-06	0.848776	(0.81 - 0.89)	1.56e-13	0.955682	(0.90 - 1.02)	0.125	1.00094	(0.98 - 1.02)	0.905	-	Tonsillectomy; Photic sneeze reflex; Neuroticism; Intelligence
14q21.1	14	39920670	A	G	FBXO33	rs112672184	intergenic	0.00236	1.56921	(1.34 - 1.83)	8.73e-09	1.21583	(0.81 - 1.83)	0.344	1.65665	(1.32 - 2.07)	8.696e-06	1.65798	(1.29 - 2.13)	6.76e-05	1.75748	(1.23 - 2.51)	0.00189	1.54651	(1.11 - 2.15)	0.00884	1.36845	(0.79 - 2.35)	0.253	1.38804	(0.95 - 2.02)	0.0836	1.72375	(1.40 - 2.12)	1.889e-07	1.69476	(1.36 - 2.11)	1.91e-06	1.97189	(1.88 - 2.07)	0.00491	1.16019	(0.62 - 2.17)	0.641	1.32057	(1.12 - 1.56)	0.000696	-	-
14q31.1	14	79848307	C	A	NRXN3	rs1022434	intronic	0.929	1.06013	(1.03 - 1.09)	3.53e-05	1.12398	(1.04 - 1.21)	0.000954	1.12524	(1.08 - 1.18)	3.473e-09	1.12277	(1.07 - 1.18)	1.851e-07	1.09496	(1.02 - 1.17)	0.0038	1.11651	(1.05 - 1.19)	0.000168	1.20051	(1.09 - 1.32)	0.000102	1.14459	(1.07 - 1.23)	5.41e-05	1.03977	(1.00 - 1.08)	0.03485	1.04439	(1.00 - 1.09)	0.0262	1.01624	(0.93 - 1.11)	0.698	0.971465	(0.87 - 1.08)	0.589	1.00739	(0.97 - 1.04)	0.616		BMI; Obesity; Mild influenza (H1N1) infection; Grave's disease
14q32.33	14	104740994	G	A	ADSSL1	rs551502318	intronic	0.00158	1.37829	(1.14 - 1.67)	0.000739	1.19573	(0.73 - 1.94)	0.468	1.0021	(0.76 - 1.32)	0.9877	1.04739	(0.77 - 1.42)	0.7647	1.33509	(0.87 - 2.05)	0.185	0.871691	(0.58 - 1.31)	0.506	0.781742	(0.41 - 1.49)	0.452	0.671058	(0.42 - 1.08)	0.0945	1.9558	(1.52 - 2.51)	1.03e-07	2.10809	(1.61 - 2.75)	3.37e-08	1.18527	(0.68 - 2.07)	0.547	1.02444	(0.47 - 2.24)	0.951	1.0022	(0.82 - 1.22)	0.982	-	Breast cancer; Endometrial cancer
15q22.33	15	67150258	C	T	SMAD3	rs17293632	intronic	0.262	1.04656	(1.02 - 1.07)	2.63e-08	1.03618	(0.99 - 1.08)	0.0854	1.0662	(1.04 - 1.10)	2.66e-08	1.08156	(1.05 - 1.11)	9.382e-10	1.10311	(1.06 - 1.15)	7.03e-08	1.06333	(1.02 - 1.10)	0.000297	1.11565	(1.05 - 1.18)	5.63e-05	1.05199	(1.01 - 1.10)	0.00933	1.03645	(1.01 - 1.06)	0.0008629	1.03651	(1.01 - 1.06)	0.00161	1.05253	(1.00 - 1.11)	0.0339	1.06765	(1.00 - 1.14)	0.042	1.00339	(0.98 - 1.03)	0.692	rs17293632: IBD (Jostins et al 2012), coronary artery disease (Turner et al 2016), papillary thyroid carcinoma (Wang et al 2018); rs17293632, rs56062135: coronary artery disease (Turner et al 2016); rs56062135: thyroid cancer (Gudmundsson et al 2017)	Asthma; Self-reported allergy; Thyroid cancer; Menarche; Motion sickness; Restless legs syndrome; Obesity; Testicular germ cell tumor; Dupuytren's disease; Educational attainment
16p13.13	16	11125562	A	G	CLEC16A	rs8064154	intronic	0.3106	0.963512	(0.94 - 0.98)	1.96e-06	0.961616	(0.92 - 1.00)	0.0457	0.941388	(0.92 - 0.97)	4e-08	0.934447	(0.91 - 0.96)	2.877e-08	0.942631	(0.91 - 0.98)	0.000661	0.92988	(0.90 - 0.96)	6.96e-06	0.861345	(0.81 - 0.91)	8.01e-09	0.954946	(0.92 - 1.00)	0.013	0.974043	(0.95 - 1.00)	0.01029	0.975807	(0.95 - 1.00)	0.024	0.953229	(0.91 - 1.00)	0.0371	0.996805	(0.93 - 1.06)	0.917	1.01237	(0.99 - 1.03)	0.132	-	Asthma; Type 1 diabetes; Allergy; Atopic dermatitis; Inflammatory bowel disease; Celiac disease; Leprosy; Allergic disease; Nasopharyngeal carcinoma; Hepatitis; Rheumatoid arthritis; Schizophrenia
16p12.1	16	27305654	G	A	IL4R	rs74630264	regulatory	0.0814	0.98337	(0.95 - 1.01)	0.206	0.930531	(0.87 - 1.00)	0.0305	0.912835	(0.87 - 0.95)	1.129e-06	0.889496	(0.85 - 0.93)	2.02e-08	0.875789	(0.82 - 0.93)	7.03e-06	0.910374	(0.86 - 0.97)	0.000632	0.858628	(0.78 - 0.94)	0.000548	0.959887	(0.90 - 1.03)	0.194	1.01643	(0.98 - 1.06)	0.3458	1.01324	(0.97 - 1.06)	0.474	1.05328	(0.97 - 1.14)	0.178	0.960597	(0.86 - 1.07)	0.444	1.00797	(0.98 - 1.04)	0.566		Allergic disease
16p11.2	16	30495944	T	G	ITGAL	rs6565189	intronic	0.709	0.960424	(0.94 - 0.98)	4.03e-07	0.955042	(0.91 - 1.00)	0.0218	0.973459	(0.95 - 1.00)	0.01666	0.977458	(0.95 - 1.01)	0.06821	0.985664	(0.95 - 1.03)	0.416	0.967442	(0.93 - 1.00)	0.0454	0.980101	(0.93 - 1.04)	0.446	0.967848	(0.93 - 1.01)	0.0843	0.939225	(0.92 - 0.96)	1.989e-09	0.941218	(0.92 - 0.97)	4.48e-08	0.938221	(0.89 - 0.99)	0.00661	1.01511	(0.95 - 1.08)	0.63	0.99971	(0.98 - 1.02)	0.972	-	Ulcerative colitis; Tonsillectomy; SLE; BMI; Schizophrenia; Menarche; Dementia with Lewy antibodies; Psoriasis vulgaris
16q22.1	16	67646903	G	A	CARMIL2	rs117556162	missense	0.0468	0.951791	(0.92 - 0.99)	0.0039	0.951496	(0.87 - 1.04)	0.245	1.03386	(0.98 - 1.09)	0.1631	1.05643	(1.00 - 1.12)	0.03878	1.0601	(0.98 - 1.15)	0.122	1.04706	(0.97 - 1.13)	0.191	1.08948	(0.97 - 1.22)	0.128	0.944273	(0.87 - 1.03)	0.188	0.88232	(0.84 - 0.93)	3.21e-08	0.875561	(0.83 - 0.92)	2.92e-08	0.910174	(0.82 - 1.01)	0.061	1.09448	(0.96 - 1.25)	0.17	0.977781	(0.94 - 1.02)	0.208	-	Waist circumference; Schizophrenia
17p11.2	17	16939881	C	G	TNFRSB13B	rs573841223	non-coding	0.0247	1.20873	(1.15 - 1.27)	1.41e-15	1.11766	(0.99 - 1.26)	0.067	1.04029	(0.97 - 1.12)	0.245	1.04071	(0.96 - 1.13)	0.2908	0.967887	(0.87 - 1.08)	0.545	1.11356	(1.00 - 1.23)	0.031	0.92741	(0.79 - 1.09)	0.346	0.998751	(0.89 - 1.12)	0.983	1.42234	(1.33 - 1.52)	4.543e-29	1.42661	(1.33 - 1.53)	2.37e-26	1.45332	(1.26 - 1.68)	2.25e-07	0.980346	(0.81 - 1.19)	0.835	1.0303	(0.98 - 1.09)	0.226	rs72553883: Common variable immunodeficiency (Lee et al 2009)	Tonsillectomy; Multiple myeloma
17q11.2	17	28534546	C	T	FOXN1	rs2286521	splice region	0.0845	1.04362	(1.01 - 1.08)	0.000999	1.04355	(0.97 - 1.12)	0.192	0.994913	(0.95 - 1.04)	0.7822	1.00421	(0.96 - 1.05)	0.8364	0.980914	(0.92 - 1.04)	0.506	1.00988	(0.95 - 1.07)	0.715	1.00634	(0.92 - 1.10)	0.883	0.976842	(0.91 - 1.04)	0.45	1.10407	(1.06 - 1.15)	5.702e-09	1.0987	(1.06 - 1.14)	1.73e-07	1.125	(1.04 - 1.22)	0.0021	0.94009	(0.85 - 1.04)	0.225	1.00682	(0.98 - 1.04)	0.616	-	Tonsillectomy; ALS; Advanced age-related macular degeneration; Psoriasis; Coronary artery diseases; Crohn's disease; Chronic myeloid leukemia
17q12	17	35745536	G	A	GAS2L2,TAF15	rs3744374	missense	0.229	0.956504	(0.94 - 0.98)	2.2e-07	0.994853	(0.95 - 1.04)	0.811	0.947053	(0.92 - 0.97)	6.689e-06	0.937067	(0.91 - 0.97)	1.328e-06	0.964293	(0.92 - 1.01)	0.0563	0.896829	(0.86 - 0.93)	9.94e-10	0.936843	(0.88 - 1.00)	0.0216	0.968458	(0.93 - 1.01)	0.116	0.949424	(0.92 - 0.98)	4.078e-06	0.943216	(0.92 - 0.97)	9.45e-07	0.978945	(0.93 - 1.03)	0.399	0.957892	(0.89 - 1.03)	0.199	0.991258	(0.97 - 1.01)	0.327	-	Inflammatory Bowel Disease; Ulcerative Colitis
17q21.1	17	39829548	A	G	IKZF3	rs3816470	intronic	0.569	0.988734	(0.97 - 1.01)	0.12	0.98741	(0.95 - 1.03)	0.49	0.949044	(0.93 - 0.97)	3.328e-07	0.937536	(0.91 - 0.96)	1.568e-08	0.940739	(0.91 - 0.98)	0.000164	0.932851	(0.90 - 0.97)	4.23e-06	0.897924	(0.85 - 0.95)	8.15e-06	0.969689	(0.93 - 1.01)	0.0754	1.01319	(0.99 - 1.04)	0.1721	1.01018	(0.99 - 1.04)	0.331	1.03433	(0.99 - 1.08)	0.116	0.95141	(0.89 - 1.01)	0.08	0.989317	(0.97 - 1.01)	0.158	rs3816470: Asthma susceptibility (Shahid et al 2015)	Inflammatory bowel disease; Asthma; Bipolar disorder; Allergic disease; Height; Type 1 diabetes;
17q21.2	17	41526235	A	G	KRT19	rs551772399	intronic	0.0211	1.152	(1.09 - 1.22)	2.08e-08	1.11351	(0.98 - 1.27)	0.0929	1.16451	(1.08 - 1.25)	1.93e-05	1.17386	(1.08 - 1.27)	4.813e-05	1.21155	(1.08 - 1.36)	0.000615	1.15424	(1.04 - 1.28)	0.00631	1.2583	(1.06 - 1.49)	0.00586	1.13983	(1.01 - 1.29)	0.0335	1.1748	(1.10 - 1.26)	1.187e-06	1.19092	(1.11 - 1.28)	6.84e-07	1.08207	(0.93 - 1.26)	0.292	0.906477	(0.73 - 1.12)	0.352	1.00086	(0.95 - 1.06)	0.974	-	Esophageal squamous cell carcinoma; Coronary artery disease; Vitiligo; Allergic disease; Multiple sclerosis; Crohn's Disease; Inflammatory Bowel Disease; Itch intensity from mosquito bite; Breast cancer; Hair shape; Type 1 diabetes;
17q21.32	17	49250821	C	T	PHOSPHO1	rs28397663	intronic	0.426	1.02386	(1.00 - 1.04)	0.00122	1.01833	(0.98 - 1.06)	0.323	1.0538	(1.03 - 1.08)	3.353e-07	1.06439	(1.04 - 1.09)	4.744e-08	1.0563	(1.02 - 1.10)	0.000724	1.05811	(1.02 - 1.09)	0.000192	1.08675	(1.03 - 1.14)	0.000593	1.04614	(1.01 - 1.09)	0.00935	1.01939	(1.00 - 1.04)	0.04468	1.0176	(0.99 - 1.04)	0.0848	1.02174	(0.97 - 1.07)	0.317	0.986492	(0.93 - 1.05)	0.634	1.00904	(0.99 - 1.03)	0.237		Coronary artery disease; Prostate cancer; Primary tooth development; Restless legs syndrome; Obesity; Serous invasive ovarian cancer; Generalized epilepsy; Alzheimer's disease
19p13.3	19	4056862	G	A	ZBTB7A	rs74178437	intronic	0.738	1.04713	(1.03 - 1.07)	2.29e-08	1.04321	(1.00 - 1.09)	0.0411	1.03365	(1.01 - 1.06)	0.004215	1.035	(1.00 - 1.07)	0.007592	1.03786	(1.00 - 1.08)	0.0425	1.0376	(1.00 - 1.08)	0.0305	1.01882	(0.96 - 1.08)	0.493	1.04158	(1.00 - 1.09)	0.0366	1.06727	(1.04 - 1.10)	1.811e-09	1.06766	(1.04 - 1.10)	1.1e-08	1.0633	(1.01 - 1.12)	0.0115	1.05772	(0.99 - 1.13)	0.0791	1.00655	(0.98 - 1.03)	0.447	-	Chronic lymphatic leukemia; Obesity-related traits; Alzheimer's disease; Interstitial lung disease; Vitiligo;
19q13.2	19	41198399	T	C	CYP2S1	rs338593	intronic	0.572	0.985654	(0.97 - 1.00)	0.0484	1.00658	(0.97 - 1.05)	0.722	0.96127	(0.94 - 0.99)	0.0001259	0.944594	(0.92 - 0.97)	6.515e-07	0.995769	(0.96 - 1.03)	0.794	0.927233	(0.90 - 0.96)	6.4e-07	0.856372	(0.81 - 0.90)	1.67e-10	0.990555	(0.95 - 1.03)	0.586	1.00823	(0.98 - 1.03)	0.3927	1.0163	(0.99 - 1.04)	0.112	0.972456	(0.93 - 1.02)	0.195	1.01001	(0.95 - 1.07)	0.727	0.990803	(0.97 - 1.01)	0.227	-	Coronary Artery Disease; Colorectal Cancer; Prostate Cancer; COPD; Smoking; Caffeine levels; Kawasaki disease
19q13.33	19	48711017	G	A	MAMSTR	rs281379	downstream	0.409	1.03034	(1.01 - 1.05)	4.66e-05	1.03003	(0.99 - 1.07)	0.109	1.04519	(1.02 - 1.07)	1.838e-05	1.05464	(1.03 - 1.08)	3.516e-06	1.01561	(0.98 - 1.05)	0.342	1.08837	(1.05 - 1.13)	2.49e-08	1.09442	(1.04 - 1.15)	0.000205	1.026	(0.99 - 1.07)	0.14	1.02061	(1.00 - 1.04)	0.03389	1.01373	(0.99 - 1.04)	0.181	1.06359	(1.01 - 1.11)	0.00428	1.05427	(0.99 - 1.12)	0.0654	1.00123	(0.98 - 1.02)	0.872	rs281379: Severe childhood asthma (Ahluwalia et al 2020)	Mumps; Inflammatory Skin disease; Childhood ear infections; Diarrheal disease at age 1; Multiple sclerosis
19q13.43	19	57910049	ACT	A	ZNF417	rs774674736	frameshift	0.00179	1.55985	(1.31 - 1.85)	1.84e-07	1.19358	(0.77 - 1.84)	0.419	1.37988	(1.08 - 1.76)	0.008677	1.37506	(1.05 - 1.80)	0.01899	1.70926	(1.16 - 2.51)	0.00597	1.25338	(0.87 - 1.79)	0.212	1.01435	(0.57 - 1.78)	0.96	1.24558	(0.81 - 1.90)	0.303	1.93653	(1.54 - 2.43)	7.3e-09	2.00774	(1.58 - 2.55)	9.62e-09	1.39019	(0.83 - 2.33)	0.208	1.00287	(0.49 - 2.05)	0.994	1.03778	(0.87 - 1.24)	0.677	-	Allergic rhinitis
21q22.13	21	38298570	A	G	KCNJ5	rs9980837	intronic	0.724	1.01803	(1.00 - 1.04)	0.0265	0.990258	(0.95 - 1.04)	0.629	1.00975	(0.98 - 1.04)	0.3898	0.995411	(0.97 - 1.03)	0.7171	1.00441	(0.96 - 1.05)	0.806	0.996078	(0.96 - 1.03)	0.814	0.977663	(0.92 - 1.04)	0.397	1.03499	(0.99 - 1.08)	0.0724	1.02912	(1.00 - 1.06)	0.006571	1.0151	(0.99 - 1.04)	0.18	1.13851	(1.08 - 1.20)	4.88e-08	1.02839	(0.96 - 1.10)	0.374	0.992746	(0.97 - 1.01)	0.386	-	Abdominal aortic aneurysm; Inflammatory Bowel Disease
22q11.2	22	20157273	G	A	CCDC188	rs78426131	regulatory	0.135	0.951039	(0.93 - 0.98)	2.59e-06	0.996715	(0.94 - 1.06)	0.903	0.971902	(0.94 - 1.01)	0.05777	0.962906	(0.93 - 1.00)	0.02381	0.963349	(0.91 - 1.01)	0.116	0.954565	(0.91 - 1.00)	0.0359	0.973595	(0.90 - 1.05)	0.449	0.981022	(0.93 - 1.04)	0.448	0.92552	(0.90 - 0.96)	3.468e-08	0.915138	(0.88 - 0.95)	2.39e-09	0.974949	(0.91 - 1.04)	0.419	0.997393	(0.91 - 1.09)	0.95	0.980473	(0.95 - 1.01)	0.0767	-	Pulse pressure
22q12.2	22	30196498	C	G	HORMAD2	rs713875	intronic	0.478	1.03946	(1.02 - 1.06)	8.24e-08	0.984472	(0.95 - 1.03)	0.389	1.01126	(0.99 - 1.04)	0.2707	1.01329	(0.99 - 1.04)	0.2448	0.990466	(0.95 - 1.03)	0.551	1.02147	(0.99 - 1.06)	0.156	1.02393	(0.97 - 1.08)	0.323	1.0014	(0.96 - 1.04)	0.935	1.08491	(1.06 - 1.11)	7.369e-18	1.09512	(1.07 - 1.12)	1.24e-19	1.03576	(0.99 - 1.08)	0.0982	1.01043	(0.95 - 1.07)	0.713	0.980503	(0.96 - 1.00)	0.00901	rs713875: IBD, Crohn's disease and Type 1 diabetes (Franke et al 2010)	Tonsillectomy; Crohn's disease; Type 1 diabetes; IBD; Monocyte count
22q13.33	22	49976339	C	G	PIM3	rs1019689682	regulatory	0.236	1.04319	(1.02 - 1.07)	8.62e-07	1.05149	(1.00 - 1.10)	0.0205	1.01847	(0.99 - 1.05)	0.1323	1.02501	(0.99 - 1.06)	0.06712	1.01424	(0.97 - 1.06)	0.461	1.03241	(0.99 - 1.07)	0.074	1.02588	(0.97 - 1.09)	0.37	1.00497	(0.96 - 1.05)	0.808	1.07724	(1.05 - 1.11)	4.117e-11	1.07518	(1.05 - 1.11)	1.29e-09	1.08101	(1.02 - 1.14)	0.00214	1.01153	(0.94 - 1.09)	0.732	1.00906	(0.99 - 1.03)	0.314	-	Ulcerative colitis; BMI
Xq26.3	X	136591724	G	A	VGLL1	rs2491199	intergenic	0.488	0.981336	(0.96 - 1.00)	0.00195	0.998741	(0.96 - 1.03)	0.936	0.996207	(0.97 - 1.02)	0.6556	0.993422	(0.97 - 1.02)	0.4931	0.982082	(0.95 - 1.01)	0.192	0.984442	(0.96 - 1.01)	0.22	1.01664	(0.97 - 1.06)	0.383	1.00577	(0.97 - 1.04)	0.668	0.955615	(0.94 - 0.98)	2.079e-08	0.956237	(0.94 - 0.98)	2.13e-07	0.958343	(0.92 - 1.00)	0.0162	1.00033	(0.95 - 1.05)	0.989	0.998981	(0.98 - 1.02)	0.872	-	-
Association of lead variants of genome-wide significant loci in any IURD, and impact across IURDs. Effect allele is default variant for FinnGen panel. Lead variant is chosen based 'top-down', meaning cross-trait analyses are favored above phenotype-specific analyses (e.g. CISD rather than NP, IURD rather than pharyngeal, etc.).
[truncated: 2 more columns]

## Sheet: Supplementary Data 6
	Impact of previously reported lead variants in FinnGen main analysis											J30: Vasomotor and allergic rhinitis			J31: Chronic rhinitis, nasopharyngitis and pharyngitis			J32: Chronic rhinosinusitis			J33: Nasal polyposis			J34.2: Nasal septal deviation			J35: Chronic diseases of tonsils and adenoids			J36: Peritonsillar abscess			J37: Chronic laryngitis and laryngotracheitis
	RSID	CHR	Position	Alt	Ref	Previous phenotype	Reported OR	Pval	Cite	PMID	Alt AF in FinnGen R6	OR (95 % CI)		p	OR (95 % CI)		p	OR (95 % CI)		p	OR (95 % CI)		p	OR (95 % CI)		p	OR (95 % CI)		p	OR (95 % CI)		p	OR (95 % CI)		p
	rs138050288	1	8400187	TCA	T	allergic rhinitis	1.04	6.62e-12	Waage et al	30013184	0.35	0.979239	(0.94-1.02)	0.212	0.988467	(0.95-1.03)	0.543	1.00625	(0.97-1.04)	0.691	1.04017	(0.99-1.1)	0.117	1.00517	(0.97-1.05)	0.775	0.971611	(0.95-1)	0.00626	0.973225	(0.93-1.02)	0.223	1.01082	(0.95-1.08)	0.717
	rs12068123	1	8834287	G	A	Tonsillectomy	0.952381	5.6e-09	Pickrell et al, Tian et al	27182965;28928442	0.634	0.994883	(0.96-1.03)	0.759	0.978896	(0.94-1.02)	0.259	0.988754	(0.95-1.02)	0.468	1.02947	(0.98-1.09)	0.243	0.985339	(0.95-1.03)	0.408	0.963127	(0.94-0.99)	0.000316	0.965451	(0.92-1.01)	0.112	0.959896	(0.9-1.02)	0.162
	rs742230	1	24924933	G	A	Allergic disease	1.06383	1.27e-08	Zhu et al	29785011	0.552	1.01432	(0.98-1.05)	0.378	1.03758	(1-1.08)	0.0428	1.0205	(0.99-1.06)	0.177	1.08123	(1.03-1.14)	0.00114	1.00901	(0.97-1.05)	0.602	0.997314	(0.97-1.02)	0.789	0.993481	(0.95-1.04)	0.759	1.05432	(0.99-1.12)	0.0609
	rs760805	1	24925432	A	T	Allergic diseases (incl asthma)	1.03821	2.7e-08	Ferreira et al	29083406	0.549	1.01478	(0.98-1.05)	0.362	1.03487	(0.99-1.08)	0.0596	1.02464	(0.99-1.06)	0.105	1.07905	(1.02-1.14)	0.00152	1.01326	(0.97-1.05)	0.443	0.99903	(0.97-1.02)	0.923	0.996935	(0.95-1.04)	0.885	1.05631	(0.99-1.12)	0.0521
	rs12743520	1	92571555	C	A	Allergic disease	0.93	6.87e-09	Zhu et al	29785011	0.239	1.00438	(0.96-1.05)	0.817	1.01609	(0.97-1.06)	0.454	1.00542	(0.97-1.05)	0.758	0.990535	(0.93-1.05)	0.735	0.981847	(0.94-1.03)	0.362	1.00813	(0.98-1.04)	0.49	1.03808	(0.98-1.1)	0.134	1.02941	(0.96-1.1)	0.381
	rs115288876	1	152027641	G	A	Allergic disease	1.15	2.25e-08	Zhu et al	29785011	0.0399	1.0866	(1.00-1.18)	0.0425	1.02085	(0.93-1.12)	0.659	0.952772	(0.88-1.03)	0.21	0.923098	(0.81-1.05)	0.197	0.983065	(0.9-1.08)	0.701	0.964042	(0.91-1.02)	0.158	1.01872	(0.91-1.14)	0.733	1.11696	(0.96-1.3)	0.134
	rs61816766	1	152347096	T	C	Allergic disease	1.21	3.07e-11	Zhu et al	29785011	0.00797	1.07491	(0.89-1.29)	0.43	1.02296	(0.83-1.26)	0.827	0.96603	(0.81-1.15)	0.689	0.887541	(0.67-1.17)	0.391	1.06964	(0.88-1.3)	0.488	1.02257	(0.91-1.15)	0.692	0.865074	(0.68-1.11)	0.238	0.756949	(0.56-1.02)	0.0606
	rs2070902	1	161217875	C	T	allergic rhinitis	1.05	6.19e-19	Waage et al	30013184	0.28	1.06054	(1.02-1.1)	0.00102	1.04087	(1-1.09)	0.0481	1.01377	(0.98-1.05)	0.413	1.04488	(0.99-1.11)	0.0999	1.02106	(0.98-1.07)	0.276	0.971203	(0.95-1)	0.00912	1.01905	(0.97-1.07)	0.426	1.0057	(0.94-1.07)	0.857
	rs1214598	1	167457187	G	A	Allergic disease	0.94	4.54e-10	Zhu et al	29785011	0.248	0.941247	(0.9-0.98)	0.0012	1.01394	(0.97-1.06)	0.512	0.961664	(0.92-1)	0.0248	0.913483	(0.86-0.97)	0.00116	0.949566	(0.91-0.99)	0.00919	0.979591	(0.95-1.01)	0.0769	1.00814	(0.96-1.06)	0.743	0.995689	(0.93-1.07)	0.894
	rs12126292	1	221992567	T	G	Tonsillectomy	1.09	7.21e-11	Pickrell et al, Tian et al	27182965;28928442	0.145	1.02997	(0.98-1.08)	0.195	0.980473	(0.93-1.04)	0.445	1.0024	(0.96-1.05)	0.91	0.939629	(0.87-1.01)	0.0672	1.00219	(0.95-1.06)	0.928	1.08004	(1.05-1.12)	5.54e-08	1.08346	(1.02-1.15)	0.00769	0.994744	(0.91-1.08)	0.896
	rs697852	1	226727033	G	A	Allergic diseases (incl asthma)	1.04123	6.39e-13	Ferreira et al	29083406	0.85	1.02363	(0.97-1.08)	0.302	0.981258	(0.93-1.04)	0.459	0.987203	(0.94-1.03)	0.54	0.942678	(0.88-1.01)	0.0788	1.01035	(0.96-1.06)	0.67	1.03242	(1-1.07)	0.0239	1.03569	(0.97-1.1)	0.24	1.04949	(0.97-1.14)	0.226
	rs10174949	2	8302118	G	A	Allergic disease	0.91	5.72e-16	Zhu et al	29785011	0.345	0.981385	(0.94-1.02)	0.265	0.982682	(0.94-1.03)	0.36	0.99233	(0.96-1.03)	0.625	1.01155	(0.96-1.07)	0.647	1.02572	(0.99-1.07)	0.159	0.987143	(0.96-1.01)	0.22	0.970446	(0.92-1.02)	0.179	1.01221	(0.95-1.08)	0.683
	rs13395467	2	8311368	A	G	allergic rhinitis	0.94	9.93e-15	Waage et al	30013184	0.35	0.985999	(0.95-1.02)	0.403	0.986857	(0.95-1.03)	0.488	0.993283	(0.96-1.03)	0.668	1.02674	(0.97-1.08)	0.293	1.02852	(0.99-1.07)	0.118	0.982505	(0.96-1.01)	0.0945	0.976881	(0.93-1.03)	0.295	1.01374	(0.95-1.08)	0.645
	rs11677002	2	28391534	T	C	allergic rhinitis	0.97	7.08e-13	Waage et al	30013184	0.47	0.959484	(0.92-1)	0.0104	1.0057	(0.97-1.05)	0.756	1.00539	(0.97-1.04)	0.721	1.04427	(0.99-1.1)	0.0714	1.0205	(0.98-1.06)	0.239	0.983144	(0.96-1.01)	0.0917	0.954307	(0.91-1)	0.0287	0.994744	(0.94-1.06)	0.852
	rs4671601	2	64609133	C	T	Allergic diseases (incl asthma)	0.962909	8.79111e-09	Ferreira et al	29083406	0.198	0.976833	(0.93-1.02)	0.248	0.998481	(0.95-1.05)	0.947	1.00589	(0.96-1.05)	0.756	0.979043	(0.92-1.04)	0.484	0.967626	(0.92-1.01)	0.129	0.977957	(0.95-1.01)	0.0788	0.921125	(0.87-0.98)	0.00225	0.975925	(0.91-1.05)	0.494
	rs950881	2	102316052	G	T	allergic rhinitis	0.88	1.74e-30	Waage et al	30013184	0.162	0.875579	(0.83-0.92)	1.08e-09	0.963744	(0.91-1.02)	0.132	0.896148	(0.86-0.94)	6.7e-08	0.878157	(0.82-0.94)	6.13e-05	0.954927	(0.91-1)	0.0476	0.968071	(0.94-1)	0.0172	0.981621	(0.92-1.04)	0.518	1.01734	(0.94-1.1)	0.654
	rs72823641	2	102319699	T	A	Allergic disease	0.86	4.27e-24	Zhu et al	29785011	0.159	0.872956	(0.83-0.92)	6.34e-10	0.960953	(0.91-1.01)	0.107	0.895718	(0.86-0.94)	7.5e-08	0.878104	(0.82-0.94)	6.98e-05	0.95241	(0.9-1)	0.0378	0.968652	(0.94-1)	0.0204	0.979738	(0.92-1.04)	0.479	1.02322	(0.94-1.11)	0.552
	rs10197862	2	102350089	A	G	Allergic diseases (incl asthma)	0.86;0.83	8E-10;2E-11	Ferreira et al	24388013	0.16	0.876437	(0.83-0.92)	1.5e-09	0.963975	(0.91-1.02)	0.135	0.896004	(0.86-0.94)	6.71e-08	0.879475	(0.82-0.94)	7.64e-05	0.953754	(0.91-1)	0.0424	0.967742	(0.94-1)	0.0162	0.985427	(0.93-1.05)	0.609	1.01872	(0.94-1.1)	0.629
	rs6543124	2	102370999	T	A	Nasal polyp, asthma	0.87;0.93	7.4E-10;1.3E-19	Kristjansson et al	30643255	0.407	0.934345	(0.9-0.97)	3.34e-05	0.984029	(0.94-1.03)	0.385	0.939075	(0.91-0.97)	3.87e-05	0.876569	(0.83-0.92)	7.1e-08	0.954164	(0.92-0.99)	0.00741	0.987943	(0.96-1.01)	0.235	0.984462	(0.94-1.03)	0.469	0.98167	(0.92-1.04)	0.521
	rs13403656	2	111511550	A	T	Allergic diseases (incl asthma)	0.956956	2.17738e-08	Ferreira et al	29083406	0.787	0.974725	(0.93-1.02)	0.192	0.9753	(0.93-1.02)	0.261	0.987104	(0.95-1.03)	0.479	0.957232	(0.9-1.02)	0.135	0.967674	(0.92-1.01)	0.118	0.976989	(0.95-1.01)	0.0579	0.982033	(0.93-1.04)	0.486	0.992935	(0.92-1.07)	0.838
	rs4848612	2	111630961	G	A	Allergic diseases (incl asthma)	1.03832	2.32542e-10	Ferreira et al	29083406	0.77	0.995859	(0.95-1.04)	0.828	1.00792	(0.96-1.06)	0.715	1.01995	(0.98-1.06)	0.267	1.0178	(0.96-1.08)	0.536	1.01102	(0.97-1.06)	0.591	0.991298	(0.96-1.02)	0.463	1.03422	(0.98-1.09)	0.184	0.963512	(0.9-1.03)	0.266
	rs1143633	2	112832890	C	T	Allergic diseases (incl asthma)	0.966763	1.65303e-10	Ferreira et al	29083406	0.279	1.01341	(0.97-1.05)	0.459	1.01867	(0.97-1.07)	0.363	1.01005	(0.97-1.05)	0.551	1.02772	(0.97-1.09)	0.306	1.02139	(0.98-1.07)	0.27	0.989199	(0.96-1.02)	0.334	0.93946	(0.89-0.99)	0.00877	1.00531	(0.94-1.07)	0.866
	rs74847330	2	143074030	A	G	Allergic diseases (incl asthma)	0.95418	1.75962e-09	Ferreira et al	29083406	0.086	0.980728	(0.92-1.04)	0.5	0.915724	(0.85-0.98)	0.00707	0.938765	(0.89-0.99)	0.0186	0.926075	(0.85-1.01)	0.0745	0.978211	(0.92-1.04)	0.473	0.938774	(0.9-0.98)	0.000451	0.983655	(0.91-1.07)	0.666	0.994038	(0.9-1.1)	0.905
	rs1448903	2	206444237	A	G	Tonsillectomy	1.08	5.13e-09	Pickrell et al, Tian et al	27182965;28928442	0.0589	0.997533	(0.93-1.07)	0.943	1.07491	(0.99-1.16)	0.0618	1.06508	(1-1.14)	0.0484	1.04051	(0.94-1.16)	0.437	0.987203	(0.91-1.07)	0.726	1.06572	(1.02-1.12)	0.00282	0.968013	(0.88-1.06)	0.476	0.944188	(0.83-1.07)	0.338
	rs13384448	2	227843146	C	T	Allergic diseases (incl asthma)	1.04227	2.82343e-12	Ferreira et al	29083406	0.713	1.00441	(0.97-1.04)	0.804	1.02286	(0.98-1.07)	0.26	1.00988	(0.97-1.05)	0.552	0.996855	(0.94-1.05)	0.905	1.01571	(0.97-1.06)	0.411	0.968226	(0.94-0.99)	0.00355	0.948665	(0.9-1)	0.0247	0.98014	(0.92-1.05)	0.52
	rs6738964	2	227874419	T	G	allergic rhinitis	0.96	1.86e-10	Waage et al	30013184	0.29	0.992727	(0.95-1.03)	0.682	0.978847	(0.94-1.02)	0.288	0.994028	(0.96-1.03)	0.718	1.00368	(0.95-1.06)	0.89	0.984186	(0.94-1.03)	0.402	1.03235	(1.01-1.06)	0.00416	1.05251	(1-1.11)	0.0297	1.01505	(0.95-1.08)	0.632
	rs1057258	2	233206983	C	T	Allergic diseases (incl asthma)	0.95724	1.39046e-10	Ferreira et al	29083406	0.141	0.926807	(0.88-0.97)	0.00105	0.985871	(0.93-1.04)	0.587	0.99232	(0.95-1.04)	0.721	0.912525	(0.85-0.98)	0.0081	0.996048	(0.94-1.05)	0.873	1.00506	(0.97-1.04)	0.726	1.01227	(0.95-1.08)	0.69	1.00337	(0.92-1.09)	0.934
	rs34290285	2	241759225	G	A	Allergic disease	0.91	1.54e-15	Zhu et al	29785011	0.217	0.947262	(0.91-0.99)	0.0057	1.00622	(0.96-1.06)	0.78	0.949082	(0.91-0.99)	0.00429	0.92283	(0.87-0.98)	0.00603	0.982308	(0.94-1.03)	0.394	0.990307	(0.96-1.02)	0.427	1.03356	(0.98-1.09)	0.203	1.06214	(0.99-1.14)	0.0778
	rs62257549	3	51488660	G	A	allergic rhinitis	0.95	1.84e-13	Waage et al	30013184	0.18	0.971912	(0.93-1.02)	0.171	1.00496	(0.95-1.06)	0.833	0.99558	(0.95-1.04)	0.819	1.00884	(0.94-1.08)	0.776	1.02576	(0.98-1.08)	0.249	0.987499	(0.96-1.02)	0.332	0.977165	(0.92-1.04)	0.402	1.08734	(1.01-1.17)	0.0207
	rs61192126	3	72345701	T	C	Allergic diseases (incl asthma)	1.03717	8.85367e-11	Ferreira et al	29083406	0.268	0.988843	(0.95-1.03)	0.535	0.974247	(0.93-1.02)	0.203	0.989189	(0.95-1.03)	0.52	1.00543	(0.95-1.06)	0.841	0.983871	(0.94-1.03)	0.4	1.00147	(0.97-1.03)	0.897	0.991863	(0.94-1.04)	0.733	1.023	(0.96-1.09)	0.474
	rs13088318	3	101523907	A	G	Allergic diseases (incl asthma)	0.969575	8.63403e-09	Ferreira et al	29083406	0.373	0.966523	(0.93-1)	0.0403	1.00343	(0.96-1.05)	0.856	0.977751	(0.94-1.01)	0.146	0.944585	(0.89-1)	0.0211	0.996217	(0.96-1.04)	0.83	1.00483	(0.98-1.03)	0.642	0.997204	(0.95-1.05)	0.899	0.95341	(0.9-1.01)	0.102
	rs75557865	3	121933294	G	A	Allergic diseases (incl asthma)	0.971808	1.62612e-08	Ferreira et al	29083406	0.417	0.929517	(0.9-0.96)	7.08e-06	0.975339	(0.94-1.02)	0.175	0.996765	(0.96-1.03)	0.831	1.01777	(0.97-1.07)	0.467	0.994296	(0.96-1.03)	0.742	0.983645	(0.96-1.01)	0.105	0.98065	(0.94-1.03)	0.365	0.970465	(0.91-1.03)	0.293
	rs1980080	3	125192997	C	T	Tonsillectomy	0.943396	3.16e-11	Pickrell et al, Tian et al	27182965;28928442	0.653	0.970601	(0.93-1.01)	0.0779	0.961097	(0.92-1)	0.0379	0.98825	(0.95-1.02)	0.453	0.954536	(0.9-1.01)	0.0643	0.962588	(0.92-1)	0.0346	0.941322	(0.92-0.97)	9.37e-09	0.881703	(0.84-0.93)	1.82e-08	1.01157	(0.95-1.08)	0.698
	rs10663129	3	141602994	A	ACT	Allergic diseases (incl asthma)	1.04196	1.11855e-13	Ferreira et al	29083406	0.316	1.00966	(0.97-1.05)	0.577	0.956227	(0.92-1)	0.0218	1.01233	(0.98-1.05)	0.446	0.958103	(0.91-1.01)	0.0957	0.993332	(0.95-1.03)	0.717	0.990733	(0.97-1.02)	0.388	1.01423	(0.96-1.07)	0.536	0.982014	(0.92-1.05)	0.551
	rs2030519	3	188402113	A	G	allergic rhinitis	1.06	1.83e-13	Waage et al	30013184	0.42	1.0193	(0.98-1.06)	0.239	0.99973	(0.96-1.04)	0.988	0.995769	(0.96-1.03)	0.78	0.96252	(0.91-1.01)	0.115	0.97696	(0.94-1.02)	0.18	0.990654	(0.97-1.02)	0.355	0.978416	(0.93-1.03)	0.311	1.0075	(0.95-1.07)	0.793
	rs6583203	3	197352715	T	C	allergic rhinitis	1.65	1.4e-08	Bunyavanich et al	25085501	0.38	1.02464	(0.99-1.06)	0.143	0.980826	(0.94-1.02)	0.303	0.988981	(0.95-1.02)	0.475	0.99986	(0.95-1.05)	0.995	1.00497	(0.97-1.05)	0.781	0.971815	(0.95-1)	0.00598	0.974647	(0.93-1.02)	0.243	0.972427	(0.91-1.03)	0.34
	rs10033073	4	4773674	A	G	Allergic diseases (incl asthma)	1.03967	1.19448e-10	Ferreira et al	29083406	0.391	1.01446	(0.98-1.05)	0.381	1.00312	(0.96-1.05)	0.866	0.991477	(0.96-1.03)	0.576	0.991853	(0.94-1.05)	0.738	0.975427	(0.94-1.01)	0.156	0.994276	(0.97-1.02)	0.576	1.03404	(0.99-1.08)	0.123	1.04301	(0.98-1.11)	0.144
	rs10939037	4	25112979	A	G	Tonsillectomy	0.952381	1.42e-10	Pickrell et al, Tian et al	27182965;28928442	0.465	0.992816	(0.96-1.03)	0.656	0.985989	(0.95-1.03)	0.441	1.0186	(0.98-1.05)	0.222	0.954068	(0.91-1.01)	0.0513	0.975895	(0.94-1.01)	0.159	0.958266	(0.93-0.98)	2.43e-05	0.969786	(0.92-1.02)	0.152	0.960444	(0.9-1.02)	0.156
	rs10008032	4	38743861	T	C	Allergic disease	0.94	2.47e-10	Zhu et al	29785011	0.434	0.982299	(0.95-1.02)	0.273	1.00348	(0.96-1.05)	0.851	1.01999	(0.99-1.06)	0.193	1.02875	(0.98-1.08)	0.244	1.01178	(0.97-1.05)	0.501	0.989882	(0.97-1.01)	0.318	1.03379	(0.99-1.08)	0.124	1.0037	(0.94-1.07)	0.897
	rs4833093	4	38788119	G	T	Allergic disease	0.89	6.58e-20	Zhu et al	29785011	0.127	0.893553	(0.85-0.94)	4.28e-06	1.01932	(0.96-1.08)	0.487	1.01523	(0.97-1.07)	0.504	0.964525	(0.89-1.04)	0.319	0.986966	(0.93-1.04)	0.611	1.00938	(0.97-1.04)	0.536	0.996277	(0.93-1.07)	0.908	1.03123	(0.95-1.12)	0.461
	rs5743618	4	38797027	C	A	allergic rhinitis	0.9	4.38e-27	Waage et al	30013184	0.16	0.918751	(0.87-0.97)	0.000187	1.02737	(0.97-1.09)	0.29	1.00427	(0.96-1.05)	0.839	1.00301	(0.93-1.08)	0.929	0.985063	(0.94-1.04)	0.529	1.00546	(0.97-1.04)	0.697	0.993253	(0.93-1.06)	0.821	1.00785	(0.93-1.09)	0.84
	rs4833095	4	38798089	T	C	Allergic diseases (incl asthma)	0.87;0.87	2E-12;5E-10	Ferreira et al	24388013	0.13	0.901433	(0.85-0.95)	1.78e-05	1.02038	(0.96-1.08)	0.458	1.00924	(0.96-1.06)	0.681	0.971028	(0.9-1.05)	0.412	0.984442	(0.93-1.04)	0.538	1.0064	(0.97-1.04)	0.669	0.993829	(0.93-1.06)	0.846	1.02511	(0.94-1.12)	0.548
	rs148906978	4	38852748	C	T	Allergic disease	0.89	1.25e-16	Zhu et al	29785011	0.109	0.895198	(0.85-0.95)	2.19e-05	1.00767	(0.95-1.07)	0.795	1.00204	(0.95-1.06)	0.933	0.929341	(0.86-1.01)	0.0587	0.991308	(0.93-1.05)	0.75	0.99905	(0.96-1.04)	0.953	0.976969	(0.91-1.05)	0.499	0.960213	(0.87-1.05)	0.362
	rs7685785	4	77519271	C	T	Tonsillectomy	0.917431	4.52e-10	Pickrell et al, Tian et al	27182965;28928442	0.109	0.978896	(0.93-1.03)	0.408	0.972476	(0.91-1.03)	0.34	0.991209	(0.94-1.04)	0.713	0.973595	(0.9-1.05)	0.485	0.981719	(0.93-1.04)	0.503	0.918145	(0.88-0.95)	1.38e-07	0.944934	(0.88-1.02)	0.0967	0.976803	(0.89-1.07)	0.606
	rs230523	4	102540881	C	T	Tonsillectomy	1.07	4.54e-14	Pickrell et al, Tian et al	27182965;28928442	0.651	1.04713	(1.01-1.09)	0.00599	1.01678	(0.97-1.06)	0.38	1.04927	(1.01-1.09)	0.00209	1.01584	(0.96-1.07)	0.529	1.03125	(0.99-1.07)	0.086	1.05515	(1.03-1.08)	2.96e-07	1.05063	(1-1.1)	0.026	1.00745	(0.95-1.07)	0.802
	rs12509403	4	102604193	C	T	allergic rhinitis	0.96	1.17e-15	Waage et al	30013184	0.34	0.953305	(0.92-0.99)	0.00467	0.982397	(0.94-1.02)	0.353	0.961453	(0.93-1)	0.0126	0.982505	(0.93-1.04)	0.484	0.973069	(0.93-1.01)	0.131	0.936402	(0.91-0.96)	5.25e-10	0.955137	(0.91-1)	0.0403	0.993919	(0.93-1.06)	0.838
	rs227275	4	102672741	A	C	Allergic diseases (incl asthma)	1.03417	3.6877e-11	Ferreira et al	29083406	0.557	1.03468	(1-1.07)	0.0348	1.03762	(1-1.08)	0.0434	1.02817	(0.99-1.06)	0.0653	1.05408	(1-1.11)	0.0289	1.02707	(0.99-1.07)	0.122	1.03716	(1.01-1.06)	0.000298	1.03909	(0.99-1.09)	0.0731	1.01502	(0.96-1.08)	0.6
	rs1391439	4	105230485	G	A	Tonsillectomy	0.943396	2.76e-12	Pickrell et al, Tian et al	27182965;28928442	0.538	1.00997	(0.97-1.05)	0.538	0.99545	(0.96-1.04)	0.803	1.01415	(0.98-1.05)	0.35	1.02467	(0.97-1.08)	0.311	1.00339	(0.97-1.04)	0.845	0.960396	(0.94-0.98)	5.99e-05	0.966746	(0.92-1.01)	0.113	0.989021	(0.93-1.05)	0.697
	rs45605540	4	122219899	T	C	Allergic disease	1.07	4.11e-10	Zhu et al	29785011	0.392	1.05745	(1.02-1.1)	0.000679	1.018	(0.98-1.06)	0.338	1.03318	(1-1.07)	0.0331	1.00561	(0.95-1.06)	0.819	1.03193	(0.99-1.07)	0.0735	1.02592	(1-1.05)	0.0126	1.03457	(0.99-1.08)	0.118	0.981729	(0.92-1.04)	0.524
	rs148505069	4	122496409	A	G	allergic rhinitis	1.07	2.54e-15	Waage et al	30013184	0.45	1.06388	(1.03-1.1)	0.000119	1.01467	(0.97-1.06)	0.424	1.03291	(1-1.07)	0.0309	1.02474	(0.97-1.08)	0.308	1.04719	(1.01-1.09)	0.00728	1.02119	(1-1.05)	0.0368	1.04558	(1-1.1)	0.0362	0.984206	(0.93-1.05)	0.573
	rs7717955	5	35862739	C	T	allergic rhinitis	0.94	3.78e-32	Waage et al	30013184	0.33	0.935841	(0.9-0.97)	9.85e-05	0.971407	(0.93-1.01)	0.132	0.947309	(0.91-0.98)	0.000653	0.887329	(0.84-0.94)	2.62e-06	0.958736	(0.92-1)	0.0209	0.955415	(0.93-0.98)	1.88e-05	0.945672	(0.9-0.99)	0.0132	0.947754	(0.89-1.01)	0.0741
	rs6881270	5	35878993	C	T	Allergic disease	0.91	2.61e-15	Zhu et al	29785011	0.331	0.93527	(0.9-0.97)	8.46e-05	0.971552	(0.93-1.01)	0.134	0.947479	(0.91-0.98)	0.000679	0.888296	(0.84-0.94)	3.2e-06	0.95933	(0.92-1)	0.0228	0.955911	(0.93-0.98)	2.32e-05	0.94605	(0.9-0.99)	0.0139	0.948152	(0.89-1.01)	0.0763
	rs7705653	5	110807116	A	G	Allergic disease	1.14	1.88e-20	Zhu et al	29785011	0.192	1.04027	(0.99-1.09)	0.053	1.02396	(0.97-1.08)	0.306	0.970649	(0.93-1.01)	0.119	1.0018	(0.94-1.07)	0.953	1.02278	(0.97-1.07)	0.303	1.01774	(0.99-1.05)	0.169	0.983036	(0.93-1.04)	0.527	1.03961	(0.96-1.12)	0.28
	rs1837253	5	111066174	T	C	Asthma, nasal polyp	1.10;1.35	2.3E-23;3.7E-29	Kristjansson et al	30643255	0.754	1.10184	(1.06-1.15)	3.17e-07	1.04189	(0.99-1.09)	0.0551	1.13016	(1.09-1.18)	5.06e-12	1.26021	(1.19-1.34)	6.62e-16	1.05127	(1.01-1.1)	0.0134	1.03362	(1-1.06)	0.00511	1.0258	(0.97-1.08)	0.309	1.02748	(0.96-1.1)	0.415
	rs1438673	5	111131801	C	T	Allergic disease; Allergic disease (incl asthma); allergic rhinitis	0.91;0.90;0.93	5.42e-20;9E-10;3.15e-26	Zhu et al; Ferreira et al; Waage et al	24388013; 29785011	0.552	0.89561	(0.86-0.93)	8.2e-12	0.980689	(0.94-1.02)	0.286	0.916521	(0.88-0.95)	6.66e-09	0.824622	(0.78-0.87)	1.05e-15	0.960252	(0.92-1)	0.0185	0.986315	(0.96-1.01)	0.172	0.982721	(0.94-1.03)	0.415	0.982446	(0.92-1.04)	0.531
	rs250308	5	119348602	T	C	Allergic diseases (incl asthma)	0.969866	3.95373e-09	Ferreira et al	29083406	0.716	0.960751	(0.92-1)	0.025	0.986887	(0.94-1.03)	0.514	1.00553	(0.97-1.04)	0.741	0.980875	(0.93-1.04)	0.468	0.969224	(0.93-1.01)	0.1	0.991764	(0.97-1.02)	0.458	0.992002	(0.94-1.04)	0.734	0.989209	(0.93-1.06)	0.729
	rs2910162	5	160482338	A	G	Allergic diseases (incl asthma)	1.03252	2.54894e-09	Ferreira et al	29083406	0.67	1.02947	(0.99-1.07)	0.0895	1.01604	(0.97-1.06)	0.411	1.02252	(0.99-1.06)	0.162	1.07625	(1.02-1.14)	0.00396	1.02455	(0.98-1.07)	0.184	1.00778	(0.98-1.03)	0.467	1.03582	(0.99-1.09)	0.12	0.978876	(0.92-1.04)	0.476
	rs13153019	5	177355217	T	C	Allergic diseases (incl asthma)	1.03469	1.32863e-08	Ferreira et al	29083406	0.271	1.01375	(0.97-1.06)	0.448	1.01406	(0.97-1.06)	0.494	0.996556	(0.96-1.03)	0.838	0.987617	(0.93-1.05)	0.643	0.961578	(0.92-1)	0.0423	0.979591	(0.95-1.01)	0.0674	0.952324	(0.9-1)	0.0406	0.991338	(0.93-1.06)	0.784
	rs1055821	6	31354142	G	T	Strep throat	(b=0.08)*	7.69e-11	Pickrell et al, Tian et al	27182965;28928442	0.0431	0.923264	(0.85-1)	0.0453	1.00003	(0.91-1.1)	1	0.966069	(0.89-1.04)	0.355	0.992806	(0.88-1.12)	0.903	0.970077	(0.89-1.06)	0.476	1.15496	(1.1-1.22)	4.66e-09	1.13932	(1.02-1.27)	0.0124	0.929461	(0.8-1.07)	0.301
	rs146668528	6	32630251	C	T	Allergic disease	0.84	5.01e-12	Zhu et al	29785011	0.0878	0.982446	(0.92-1.04)	0.534	0.964881	(0.9-1.03)	0.267	0.864529	(0.82-0.92)	5.3e-08	0.81176	(0.74-0.89)	1.17e-06	0.997753	(0.94-1.06)	0.94	1.02129	(0.98-1.06)	0.234	0.951848	(0.88-1.03)	0.192	0.963088	(0.87-1.07)	0.448
	rs9273373	6	32658824	A	G	Allergic diseases (incl asthma)	1.13;1.22	2E-09;2E-14	Ferreira et al	24388013	0.53	1.05177	(1.01-1.09)	0.00167	1.02326	(0.98-1.07)	0.206	1.04832	(1.01-1.08)	0.00163	1.18037	(1.12-1.24)	4.48e-12	0.957988	(0.92-1)	0.0124	1.03622	(1.01-1.06)	0.000392	1.07591	(1.03-1.13)	0.000577	0.987341	(0.93-1.05)	0.652
	rs1504215	6	90296508	G	A	allergic rhinitis	0.95	1.54e-18	Waage et al	30013184	0.24	0.94569	(0.91-0.99)	0.00299	0.975183	(0.93-1.02)	0.237	0.960751	(0.92-1)	0.0225	0.914663	(0.86-0.97)	0.00149	0.979464	(0.94-1.02)	0.301	0.99903	(0.97-1.03)	0.934	1.02973	(0.98-1.09)	0.239	1.02974	(0.96-1.1)	0.372
	rs9372120	6	106219660	T	G	Allergic diseases (incl asthma)	1.04237	4.22898e-11	Ferreira et al	29083406	0.235	1.0149	(0.97-1.06)	0.435	0.99223	(0.95-1.04)	0.716	0.997772	(0.96-1.04)	0.899	1.05086	(0.99-1.12)	0.0791	1.03007	(0.99-1.08)	0.143	1.02821	(1-1.06)	0.0185	1.0226	(0.97-1.08)	0.373	1.09138	(1.02-1.17)	0.00829
	rs35469349	6	127973564	T	A	Allergic diseases (incl asthma)	1.03676	2.32382e-10	Ferreira et al	29083406	0.274	1.0546	(1.01-1.1)	0.00325	1.01648	(0.97-1.06)	0.424	1.0149	(0.98-1.05)	0.38	1.02845	(0.97-1.09)	0.298	1.01191	(0.97-1.06)	0.539	0.991278	(0.96-1.02)	0.437	1.02572	(0.97-1.08)	0.289	1.02879	(0.96-1.1)	0.368
	rs5029937	6	137874014	G	T	Allergic diseases (incl asthma)	0.925241	2.36808e-08	Ferreira et al	29083406	0.0181	0.839575	(0.74-0.95)	0.0039	1.0203	(0.89-1.17)	0.768	0.924604	(0.82-1.04)	0.164	0.761215	(0.63-0.91)	0.00264	0.927762	(0.81-1.06)	0.242	0.990099	(0.91-1.07)	0.791	1.05404	(0.9-1.24)	0.509	0.845379	(0.68-1.04)	0.108
	rs9383820	6	157098374	C	T	Allergic diseases (incl asthma)	0.963967	1.23876e-08	Ferreira et al	29083406	0.272	0.988101	(0.95-1.03)	0.51	1.02105	(0.98-1.07)	0.311	1.00859	(0.97-1.05)	0.614	0.981945	(0.93-1.04)	0.501	1.01665	(0.97-1.06)	0.396	1.02209	(0.99-1.05)	0.0541	1.02452	(0.97-1.08)	0.313	0.986778	(0.92-1.06)	0.678
	rs72033857	6	166977183	CCTTT	C	Allergic diseases (incl asthma)	1.05728	1.24855e-09	Ferreira et al	29083406	0.0552	0.988012	(0.92-1.06)	0.734	1.06104	(0.98-1.15)	0.14	1.01407	(0.95-1.09)	0.673	0.944604	(0.85-1.05)	0.281	1.01221	(0.93-1.1)	0.749	1.03189	(0.98-1.08)	0.155	0.960002	(0.87-1.06)	0.386	1.04188	(0.92-1.18)	0.51
	rs2644312	7	2801530	G	A	Tonsillectomy	0.943396	2.73e-11	Pickrell et al, Tian et al	27182965;28928442	0.359	0.992627	(0.96-1.03)	0.657	0.974033	(0.93-1.02)	0.164	0.995291	(0.96-1.03)	0.762	0.986058	(0.93-1.04)	0.572	1.01584	(0.98-1.06)	0.379	0.964804	(0.94-0.99)	0.000604	0.892267	(0.85-0.94)	2.62e-07	0.972106	(0.91-1.03)	0.337
	rs7780001	7	19438358	A	T	allergic rhinitis	1.36986	2e-08	Bunyavanich et al	25085501	0.487	0.987598	(0.94-1.04)	0.565	1.00414	(0.95-1.06)	0.866	1.01731	(0.97-1.06)	0.395	0.985073	(0.92-1.05)	0.641	1.00829	(0.96-1.06)	0.72	0.97967	(0.95-1.01)	0.13	1.00248	(0.94-1.07)	0.931	1.0213	(0.94-1.11)	0.579
	rs6668	7	27098564	C	T	Tonsillectomy	1.06	1.71e-13	Pickrell et al, Tian et al	27182965;28928442	0.371	0.995928	(0.96-1.03)	0.807	1.03011	(0.99-1.07)	0.117	1.00567	(0.97-1.04)	0.717	0.972953	(0.92-1.03)	0.271	0.992359	(0.95-1.03)	0.668	1.0449	(1.02-1.07)	2.62e-05	0.974169	(0.93-1.02)	0.238	0.974813	(0.92-1.04)	0.385
	rs6977955	7	28117268	C	T	Allergic diseases (incl asthma)	1.04561	7.11915e-13	Ferreira et al	29083406	0.156	1.02613	(0.98-1.08)	0.243	0.971416	(0.92-1.03)	0.246	1.02445	(0.98-1.07)	0.24	1.03067	(0.96-1.1)	0.358	0.991021	(0.94-1.04)	0.701	0.966146	(0.94-1)	0.0127	0.97871	(0.92-1.04)	0.462	1.02086	(0.94-1.11)	0.592
	rs80077929	7	46054491	C	T	Tonsillectomy	1.11	1.74e-15	Pickrell et al, Tian et al	27182965;28928442	0.0604	1.00187	(0.93-1.08)	0.956	1.01599	(0.94-1.1)	0.677	1.00141	(0.94-1.07)	0.964	0.957394	(0.86-1.06)	0.386	1.03282	(0.96-1.11)	0.371	1.06246	(1.01-1.11)	0.00392	1.08962	(0.99-1.19)	0.0556	0.962588	(0.85-1.08)	0.515
	rs17664743	7	50214301	G	A	Allergic diseases (incl asthma)	1.04164	6.21985e-11	Ferreira et al	29083406	0.138	1.01405	(0.96-1.07)	0.55	0.991784	(0.94-1.05)	0.755	0.984039	(0.94-1.03)	0.46	0.99006	(0.92-1.06)	0.774	0.982996	(0.93-1.04)	0.49	1.02245	(0.99-1.06)	0.126	1.0191	(0.95-1.09)	0.54	1.03651	(0.95-1.13)	0.379
	rs876037	7	50269096	T	A	Tonsillectomy	0.943396	1.12e-11	Pickrell et al, Tian et al	27182965;28928442	0.3	0.997892	(0.96-1.04)	0.904	0.968361	(0.93-1.01)	0.103	0.980659	(0.94-1.02)	0.23	0.996666	(0.94-1.05)	0.897	0.991992	(0.95-1.03)	0.666	0.943423	(0.92-0.97)	1.01e-07	0.939329	(0.89-0.99)	0.00674	0.912278	(0.85-0.97)	0.00271
	rs4296977	7	77389225	C	T	Allergic diseases (incl asthma)	0.948281	2.14123e-13	Ferreira et al	29083406	0.803	0.964399	(0.92-1.01)	0.0723	1.02289	(0.97-1.07)	0.321	1.018	(0.98-1.06)	0.344	0.93571	(0.88-1)	0.0272	1.01572	(0.97-1.06)	0.47	0.998761	(0.97-1.03)	0.922	0.996686	(0.94-1.06)	0.901	0.994515	(0.92-1.07)	0.877
	rs2023703	7	115304865	C	A	Tonsillectomy	0.952381	7.79e-10	Pickrell et al, Tian et al	27182965;28928442	0.633	0.99229	(0.96-1.03)	0.642	0.990119	(0.95-1.03)	0.599	1.02033	(0.98-1.06)	0.195	1.01753	(0.96-1.07)	0.484	0.986837	(0.95-1.03)	0.458	0.960252	(0.94-0.99)	9.68e-05	0.923874	(0.88-0.97)	0.000332	0.998971	(0.94-1.06)	0.972
	rs7824993	8	80350661	G	A	allergic rhinitis	1.05	1.86e-10	Waage et al	30013184	0.32	1.0366	(1-1.08)	0.0365	1.02514	(0.98-1.07)	0.202	1.01539	(0.98-1.05)	0.341	0.992012	(0.94-1.05)	0.755	1.0405	(1-1.08)	0.0309	1.01539	(0.99-1.04)	0.155	1.05138	(1-1.1)	0.0278	0.94415	(0.88-1.01)	0.057
	rs6470578	8	127797311	A	T	allergic rhinitis	1.05	4.36e-08	Waage et al	30013184	0.27	1.02936	(0.99-1.07)	0.108	0.967539	(0.92-1.01)	0.106	1.01044	(0.97-1.05)	0.537	0.983085	(0.93-1.04)	0.526	1.02559	(0.98-1.07)	0.19	0.985132	(0.96-1.01)	0.184	0.970436	(0.92-1.02)	0.209	0.984265	(0.92-1.05)	0.617
	rs9775039	9	6177453	G	A	allergic rhinitis	1.08	2.22e-14	Waage et al	30013184	0.15	1.11973	(1.07-1.18)	6.56e-07	1.04301	(0.99-1.1)	0.102	1.17237	(1.12-1.23)	7.36e-14	1.42885	(1.33-1.53)	9.71e-25	1.06962	(1.01-1.13)	0.00593	1.01336	(0.98-1.05)	0.352	1.06261	(1-1.13)	0.0441	1.02512	(0.94-1.11)	0.54
	rs76962799	9	6187132	C	A	Allergic disease	1.15	4.41e-08	Zhu et al	29785011	0.0324	1.1894	(1.08-1.31)	0.000155	1.07657	(0.97-1.2)	0.156	1.17733	(1.08-1.29)	0.000134	1.76278	(1.53-2.03)	1.36e-15	1.09419	(0.99-1.21)	0.0667	1.01315	(0.95-1.08)	0.65	1.00772	(0.89-1.14)	0.9	1.23886	(1.05-1.45)	0.00748
	rs12339348	9	6233082	A	T	Allergic disease	1.07	1.96e-08	Zhu et al	29785011	0.187	1.07135	(1.02-1.12)	0.000826	1.03582	(0.98-1.09)	0.132	1.15515	(1.11-1.2)	7.27e-14	1.30957	(1.23-1.4)	4.57e-18	1.0835	(1.03-1.14)	0.000293	1.01314	(0.98-1.04)	0.312	1.01909	(0.96-1.08)	0.489	1.01464	(0.94-1.1)	0.692
	rs10760123	9	120888256	T	G	Allergic diseases (incl asthma)	0.969189	5.22773e-09	Ferreira et al	29083406	0.564	0.942462	(0.91-0.98)	0.000246	0.970271	(0.93-1.01)	0.0992	0.966668	(0.93-1)	0.0245	0.952753	(0.9-1)	0.0446	0.967519	(0.93-1.01)	0.056	0.990367	(0.97-1.02)	0.337	0.993253	(0.95-1.04)	0.752	1.00573	(0.95-1.07)	0.841
	rs977371848	9	133266456	C	T	allergic rhinitis	1.05	2.79e-16	Waage et al	30013184	0.2	1.05714	(1.01-1.1)	0.00541	1.05756	(1.01-1.11)	0.0133	0.99962	(0.96-1.04)	0.984	0.98278	(0.92-1.05)	0.56	0.984826	(0.94-1.03)	0.474	1.07385	(1.04-1.11)	1.04e-08	1.08228	(1.02-1.14)	0.00282	0.973906	(0.9-1.05)	0.451
	rs635634	9	133279427	T	C	Tonsillectomy	0.943396	8.47e-09	Pickrell et al, Tian et al	27182965;28928442	0.799	0.94949	(0.91-0.99)	0.00988	0.953963	(0.91-1)	0.038	0.999	(0.96-1.04)	0.957	1.02544	(0.96-1.09)	0.401	1.01605	(0.97-1.06)	0.458	0.933215	(0.91-0.96)	3.36e-08	0.930177	(0.88-0.98)	0.00655	1.03075	(0.96-1.11)	0.39
	rs61839660	10	6052734	C	T	Allergic disease	1.12	3.98e-12	Zhu et al	29785011	0.041	1.06368	(0.98-1.16)	0.128	0.903084	(0.82-0.99)	0.0271	0.977702	(0.9-1.06)	0.551	0.946542	(0.84-1.07)	0.363	0.992518	(0.91-1.08)	0.862	1.00569	(0.95-1.06)	0.823	1.03967	(0.93-1.16)	0.471	1.03585	(0.9-1.19)	0.617
	rs1409123	10	8540354	T	A	Allergic disease	0.94	1.93e-10	Zhu et al	29785011	0.465	0.974394	(0.94-1.01)	0.107	0.972311	(0.93-1.01)	0.123	0.993422	(0.96-1.03)	0.66	1.00932	(0.96-1.06)	0.699	1.0039	(0.97-1.04)	0.821	0.979611	(0.96-1)	0.0406	0.986857	(0.94-1.03)	0.535	1.01613	(0.96-1.08)	0.572
	rs11256017	10	9001956	C	T	allergic rhinitis	1.07	2.72e-12	Waage et al	30013184	0.28	1.0781	(1.04-1.12)	2.28e-05	1.01024	(0.97-1.06)	0.613	1.0517	(1.01-1.09)	0.00236	1.15655	(1.09-1.22)	4.15e-08	1.05035	(1.01-1.1)	0.00998	0.984068	(0.96-1.01)	0.149	0.980679	(0.93-1.03)	0.407	0.962376	(0.9-1.03)	0.223
	rs12413578	10	9007290	C	T	Allergic disease	0.9	4.63e-10	Zhu et al	29785011	0.059	0.946069	(0.88-1.02)	0.103	0.994505	(0.92-1.08)	0.886	0.863242	(0.81-0.92)	4.28e-06	0.764311	(0.69-0.85)	2.13e-07	0.919634	(0.85-0.99)	0.0215	1.01463	(0.97-1.06)	0.493	0.958084	(0.87-1.05)	0.343	1	(0.89-1.13)	1
	rs1444782	10	9016708	G	A	Nasal polyp, asthma	0.84;0.90	1.1E-14;1.8E-36	Kristjansson et al	30643255	0.303	0.924668	(0.89-0.96)	7.53e-06	0.993879	(0.95-1.04)	0.756	0.916604	(0.88-0.95)	9.64e-08	0.822991	(0.78-0.87)	1.11e-13	0.951496	(0.91-0.99)	0.00776	1.00555	(0.98-1.03)	0.612	0.98668	(0.94-1.04)	0.562	1.0404	(0.98-1.11)	0.194
	rs35597970	10	102469300	CA	C	allergic rhinitis	1.04	5.42e-18	Waage et al	30013184	0.48	1.06154	(1.02-1.1)	0.000205	1.0302	(0.99-1.07)	0.102	1.01096	(0.98-1.05)	0.467	0.997942	(0.95-1.05)	0.932	0.96996	(0.93-1.01)	0.0761	1.01487	(0.99-1.04)	0.142	0.969553	(0.92-1.02)	0.147	1.05044	(0.99-1.12)	0.0811
	rs11042055	11	8735309	G	A	Tonsillectomy	1.05	6.96e-09	Pickrell et al, Tian et al	27182965;28928442	0.528	0.995849	(0.96-1.03)	0.796	1.02028	(0.98-1.06)	0.271	1.02333	(0.99-1.06)	0.124	1.01614	(0.96-1.07)	0.504	1.01326	(0.97-1.05)	0.443	1.05305	(1.03-1.08)	2.73e-07	1.02209	(0.98-1.07)	0.305	1.00256	(0.94-1.06)	0.928
	rs174535	11	61783884	T	C	Nasal polyp	0.87	3.5e-09	Kristjansson et al	30643255	0.416	0.960309	(0.93-1)	0.0128	1.00197	(0.96-1.04)	0.915	0.948001	(0.92-0.98)	0.000426	0.902623	(0.86-0.95)	2.33e-05	0.964476	(0.93-1)	0.0373	1.01432	(0.99-1.04)	0.162	1.01646	(0.97-1.07)	0.448	0.956925	(0.9-1.02)	0.123
	rs7936070	11	76582483	G	T	Allergic disease	1.1	4.4e-22	Zhu et al	29785011	0.415	1.09975	(1.06-1.14)	4.87e-09	0.997344	(0.96-1.04)	0.885	1.03423	(1-1.07)	0.0265	1.09811	(1.04-1.16)	0.000112	1.01991	(0.98-1.06)	0.257	1.02735	(1-1.05)	0.00788	1.03564	(0.99-1.09)	0.104	1.02348	(0.96-1.09)	0.416
	rs7936323	11	76582714	G	A	allergic rhinitis	1.08	6.53e-24	Waage et al	30013184	0.42	1.1001	(1.06-1.14)	4.36e-09	0.997144	(0.96-1.04)	0.877	1.03457	(1-1.07)	0.0251	1.09756	(1.04-1.16)	0.000123	1.02032	(0.98-1.06)	0.247	1.0277	(1-1.05)	0.00716	1.03568	(0.99-1.09)	0.104	1.02226	(0.96-1.09)	0.44
	rs2155219	11	76588150	G	T	seasonal allergic rhinitis	1.17	3.8e-08	Ramasamy et al	22036096	0.44	1.09356	(1.05-1.13)	3.09e-08	1.00014	(0.96-1.04)	0.994	1.03843	(1-1.07)	0.0124	1.08556	(1.03-1.14)	0.00065	1.03755	(1-1.08)	0.0328	1.02816	(1-1.05)	0.00595	1.03408	(0.99-1.08)	0.118	1.03125	(0.97-1.1)	0.278
	rs59593577	11	95692362	C	T	Allergic diseases (incl asthma)	0.949803	1.5847e-11	Ferreira et al	29083406	0.118	0.970562	(0.92-1.02)	0.231	1.01008	(0.95-1.07)	0.722	0.98397	(0.94-1.03)	0.488	0.966958	(0.89-1.05)	0.366	0.982564	(0.93-1.04)	0.513	0.965615	(0.93-1)	0.0258	1.00483	(0.94-1.08)	0.884	1.0801	(0.99-1.18)	0.0823
	rs659529	11	111566171	T	A	Allergic disease	1.07527	1.2e-10	Zhu et al	29785011	0.761	1.0353	(0.99-1.08)	0.066	0.997902	(0.95-1.05)	0.922	1.00286	(0.96-1.04)	0.871	1.00423	(0.95-1.07)	0.88	0.998102	(0.95-1.04)	0.925	0.991407	(0.96-1.02)	0.464	1.04575	(0.99-1.1)	0.0732	0.980934	(0.91-1.05)	0.559
	rs10849448	12	6384185	A	G	Tonsillectomy	0.884956	2.35e-35	Pickrell et al, Tian et al	27182965;28928442	0.755	1.01031	(0.97-1.05)	0.587	1.00297	(0.96-1.05)	0.889	0.959896	(0.92-1)	0.0198	0.971873	(0.91-1.03)	0.309	0.955023	(0.91-1)	0.0224	0.899281	(0.87-0.93)	2.05e-19	0.862664	(0.82-0.91)	3.88e-09	1.03015	(0.96-1.1)	0.37
	rs55726902	12	47803199	G	A	Allergic diseases (incl asthma)	0.95142	2.58938e-16	Ferreira et al	29083406	0.253	0.959733	(0.92-1)	0.0259	1.00054	(0.96-1.05)	0.979	0.949851	(0.91-0.99)	0.0028	0.91143	(0.86-0.97)	0.000759	0.956533	(0.92-1)	0.0243	0.995879	(0.97-1.02)	0.72	1.03974	(0.99-1.1)	0.11	0.969922	(0.91-1.04)	0.346
	rs11169225	12	49951888	T	A	Allergic diseases (incl asthma)	1.04509	1.23227e-11	Ferreira et al	29083406	0.145	1.02189	(0.97-1.07)	0.345	0.982033	(0.93-1.04)	0.486	1.02125	(0.97-1.07)	0.325	0.964553	(0.9-1.04)	0.291	1.00029	(0.95-1.05)	0.991	0.990703	(0.96-1.02)	0.515	0.960617	(0.9-1.02)	0.187	0.964245	(0.89-1.05)	0.368
	rs11171739	12	56076841	C	T	Allergic disease	0.934579	3.73e-10	Zhu et al	29785011	0.57	0.975417	(0.94-1.01)	0.124	1.00119	(0.96-1.04)	0.948	0.96932	(0.94-1)	0.0389	0.91534	(0.87-0.96)	0.000244	0.953506	(0.92-0.99)	0.00594	1.00591	(0.98-1.03)	0.56	1.04185	(0.99-1.09)	0.0559	1.04449	(0.98-1.11)	0.125
	rs3024971	12	57099944	T	G	Allergic disease	0.9	1.01e-09	Zhu et al	29785011	0.0444	0.921226	(0.85-1)	0.0372	1.0703	(0.98-1.17)	0.124	0.982967	(0.91-1.06)	0.638	0.921364	(0.82-1.04)	0.162	1.01673	(0.93-1.11)	0.688	1.03404	(0.98-1.09)	0.167	1.05213	(0.95-1.17)	0.326	0.975544	(0.85-1.12)	0.713
	rs3184504	12	111446804	T	C	Tonsillectomy	0.952381	3.07e-10	Pickrell et al, Tian et al	27182965;28928442	0.591	1.01404	(0.98-1.05)	0.393	0.979767	(0.94-1.02)	0.269	0.935785	(0.9-0.97)	1.29e-05	0.932068	(0.88-0.98)	0.00382	0.997723	(0.96-1.04)	0.896	0.966446	(0.94-0.99)	0.000815	0.966098	(0.92-1.01)	0.111	1.00893	(0.95-1.07)	0.756
	rs35350651	12	111469627	A	AC	allergic rhinitis	1.04	5.82e-14	Waage et al	30013184	0.43	1.01105	(0.97-1.05)	0.498	0.984019	(0.94-1.03)	0.38	0.939714	(0.91-0.97)	3.85e-05	0.93399	(0.89-0.98)	0.00465	1	(0.96-1.04)	1	0.967345	(0.94-0.99)	0.00104	0.966601	(0.92-1.01)	0.114	0.9995	(0.94-1.06)	0.986
	rs7137828	12	111494996	C	T	Allergic diseases (incl asthma)	1.03283	2.22147e-10	Ferreira et al	29083406	0.585	1.0163	(0.98-1.05)	0.321	0.979425	(0.94-1.02)	0.26	0.937161	(0.9-0.97)	1.93e-05	0.926965	(0.88-0.98)	0.00178	1.00016	(0.96-1.04)	0.993	0.965499	(0.94-0.99)	0.000561	0.969728	(0.92-1.02)	0.155	1.00296	(0.94-1.07)	0.917
	rs6489785	12	120925921	T	C	Allergic diseases (incl asthma)	0.959159	1.55312e-15	Ferreira et al	29083406	0.616	0.950212	(0.91-0.99)	0.00208	0.996825	(0.96-1.04)	0.865	0.962049	(0.93-1)	0.0123	0.955825	(0.91-1.01)	0.0676	0.993213	(0.95-1.03)	0.7	1.00933	(0.98-1.04)	0.369	1.02162	(0.97-1.07)	0.33	0.97779	(0.92-1.04)	0.439
	rs63406760	12	123258145	T	TG	allergic rhinitis	0.94	2.54e-24	Waage et al	30013184	0.21	0.948987	(0.91-0.99)	0.0076	0.932086	(0.89-0.98)	0.00154	1.00146	(0.96-1.04)	0.936	1.03847	(0.98-1.1)	0.196	0.984245	(0.94-1.03)	0.449	0.957988	(0.93-0.99)	0.00046	1.04483	(0.99-1.1)	0.0906	0.956093	(0.89-1.03)	0.193
	rs4943794	13	40599271	G	C	Allergic diseases (incl asthma)	1.04331	7.18071e-12	Ferreira et al	29083406	0.236	1.04408	(1-1.09)	0.0219	0.985102	(0.94-1.03)	0.482	1.05433	(1.01-1.1)	0.00259	1.04772	(0.99-1.11)	0.0974	1.05044	(1-1.1)	0.0148	1.0138	(0.99-1.04)	0.246	0.975281	(0.92-1.03)	0.316	1.02876	(0.96-1.1)	0.392
	rs7328203	13	42414410	T	G	allergic rhinitis	1.03	1.28e-10	Waage et al	30013184	0.37	1.03298	(0.99-1.07)	0.0518	0.975222	(0.93-1.02)	0.184	0.927864	(0.89-0.96)	1.55e-06	0.891348	(0.84-0.94)	3.9e-06	0.984314	(0.95-1.02)	0.376	1.02965	(1-1.06)	0.00509	0.987874	(0.94-1.04)	0.581	1.00556	(0.94-1.07)	0.85
	rs9542155	13	70005395	T	C	Tonsillectomy	0.943396	1.92e-11	Pickrell et al, Tian et al	27182965;28928442	0.643	0.99548	(0.96-1.03)	0.787	1.00088	(0.96-1.04)	0.963	0.97823	(0.94-1.01)	0.159	0.938268	(0.89-0.99)	0.0107	0.991586	(0.95-1.03)	0.638	0.954479	(0.93-0.98)	8.67e-06	0.848776	(0.81-0.89)	1.56e-13	0.955682	(0.9-1.02)	0.125
	rs9573092	13	73053137	A	G	Allergic diseases (incl asthma)	0.970836	2.66893e-08	Ferreira et al	29083406	0.317	0.975954	(0.94-1.01)	0.158	1.02663	(0.98-1.07)	0.177	0.971727	(0.94-1.01)	0.0746	0.98223	(0.93-1.04)	0.484	1.0035	(0.96-1.05)	0.85	0.978495	(0.95-1)	0.0435	1.00625	(0.96-1.06)	0.785	1.0112	(0.95-1.08)	0.712
	rs200748895	13	108308032	TGCTG	T	Tonsillectomy	1.26	1.2e-17	Pickrell et al, Tian et al	27182965;28928442	0.0079	1.01698	(0.84-1.23)	0.859	0.981179	(0.79-1.21)	0.858	1.07765	(0.9-1.28)	0.393	0.921051	(0.7-1.21)	0.554	0.971436	(0.79-1.19)	0.774	1.14954	(1.02-1.29)	0.0159	1.32847	(1.04-1.7)	0.0229	1.3048	(0.94-1.8)	0.105
	rs61977073	14	37682050	A	G	allergic rhinitis	1.06	5.78e-09	Waage et al	30013184	0.27	1.05932	(1.02-1.1)	0.00148	0.99225	(0.95-1.04)	0.705	1.02218	(0.98-1.06)	0.194	1.03735	(0.98-1.1)	0.175	1.01041	(0.97-1.05)	0.593	1.01315	(0.99-1.04)	0.249	1.00376	(0.95-1.06)	0.876	1.05173	(0.98-1.12)	0.113
	rs56267624	14	68195642	C	T	Allergic disease	1.14	1.84e-08	Zhu et al	29785011	0.0635	1.04422	(0.97-1.12)	0.193	0.985752	(0.91-1.07)	0.705	1.02488	(0.96-1.09)	0.43	1.07824	(0.97-1.19)	0.129	0.988803	(0.92-1.07)	0.753	1.00217	(0.96-1.05)	0.917	1.05478	(0.96-1.16)	0.227	0.961058	(0.85-1.08)	0.502
	rs9323612	14	75502265	A	G	Allergic diseases (incl asthma)	0.969283	8.58492e-09	Ferreira et al	29083406	0.393	0.96252	(0.93-1)	0.02	0.988259	(0.95-1.03)	0.525	0.968681	(0.94-1)	0.0375	0.995022	(0.94-1.05)	0.838	1.02357	(0.98-1.06)	0.184	0.988961	(0.96-1.01)	0.279	0.987578	(0.94-1.04)	0.565	0.98279	(0.92-1.04)	0.547
	rs9989163	14	102768675	G	A	Allergic diseases (incl asthma)	1.02932	1.91645e-08	Ferreira et al	29083406	0.513	1.02854	(0.99-1.07)	0.0805	0.9859	(0.95-1.03)	0.436	1.02176	(0.99-1.06)	0.151	1.00995	(0.96-1.06)	0.679	1.00785	(0.97-1.05)	0.649	1.02323	(1-1.05)	0.0226	0.991467	(0.95-1.04)	0.688	0.967722	(0.91-1.03)	0.246
	rs8043253	15	41211532	C	T	Allergic disease	1.06	3.96e-08	Zhu et al	29785011	0.347	1.05673	(1.02-1.1)	0.00106	1.01597	(0.97-1.06)	0.407	0.988388	(0.95-1.02)	0.459	0.976383	(0.92-1.03)	0.342	0.983173	(0.94-1.02)	0.347	1.01872	(0.99-1.04)	0.0783	1.02936	(0.98-1.08)	0.195	1.04229	(0.98-1.11)	0.163
	rs111371454	15	41468419	A	G	allergic rhinitis	1.05	1.28e-14	Waage et al	30013184	0.33	1.02305	(0.98-1.06)	0.182	1.02965	(0.99-1.07)	0.131	0.99949	(0.96-1.04)	0.975	1.00849	(0.95-1.07)	0.74	0.992469	(0.95-1.03)	0.679	1.02384	(1-1.05)	0.0272	1.03006	(0.98-1.08)	0.191	1.03836	(0.97-1.11)	0.21
	rs12440045	15	41490486	A	C	Allergic diseases (incl asthma)	1.03314	4.8936e-10	Ferreira et al	29083406	0.517	1.0386	(1-1.08)	0.019	1.01255	(0.97-1.05)	0.495	0.987479	(0.95-1.02)	0.403	0.990981	(0.94-1.04)	0.707	1.01545	(0.98-1.06)	0.374	1.01247	(0.99-1.04)	0.219	0.99919	(0.95-1.05)	0.97	1.02365	(0.96-1.09)	0.41
	rs56062135	15	67163292	C	T	Allergic disease	1.09	6.23e-13	Zhu et al	29785011	0.263	1.10165	(1.06-1.15)	1.02e-07	1.03704	(0.99-1.08)	0.0781	1.06448	(1.02-1.11)	0.00023	1.11878	(1.06-1.18)	3.56e-05	1.0495	(1.01-1.1)	0.0131	1.03653	(1.01-1.06)	0.00159	1.05173	(1-1.11)	0.0365	1.06521	(1-1.14)	0.0496
	rs17294280	15	67175947	A	G	allergic rhinitis	1.07	5.97e-12	Waage et al	30013184	0.28	1.08653	(1.04-1.13)	3.25e-06	1.03832	(0.99-1.09)	0.063	1.05486	(1.02-1.09)	0.00132	1.1036	(1.04-1.17)	0.000211	1.03633	(0.99-1.08)	0.0618	1.03085	(1-1.06)	0.00637	1.08147	(1.03-1.14)	0.000923	1.05729	(0.99-1.13)	0.0772
	rs3540	15	90502176	G	A	Allergic diseases (incl asthma)	0.965027	3.31846e-11	Ferreira et al	29083406	0.328	0.987282	(0.95-1.03)	0.453	0.987163	(0.95-1.03)	0.503	1.00426	(0.97-1.04)	0.789	0.994774	(0.94-1.05)	0.837	0.994187	(0.95-1.04)	0.749	1.02717	(1-1.05)	0.0118	1.01911	(0.97-1.07)	0.402	1.04592	(0.98-1.11)	0.133
	rs11645657	16	11129597	C	G	Allergic disease	0.917431	7.03e-17	Zhu et al	29785011	0.467	0.973906	(0.94-1.01)	0.101	0.981444	(0.94-1.02)	0.304	0.992627	(0.96-1.03)	0.622	0.96052	(0.91-1.01)	0.0933	0.96465	(0.93-1)	0.0364	0.96052	(0.94-0.98)	6.3e-05	0.94466	(0.9-0.99)	0.00759	1.02471	(0.96-1.09)	0.388
	rs11644510	16	11183501	C	T	allergic rhinitis	0.93	1.58e-17	Waage et al	24388013; 30013184	0.335	0.94136	(0.91-0.98)	0.000397	0.974199	(0.93-1.02)	0.175	0.932674	(0.9-0.97)	1.18e-05	0.864849	(0.82-0.91)	1.19e-08	0.954049	(0.92-0.99)	0.00981	0.967674	(0.94-0.99)	0.00205	0.955071	(0.91-1)	0.0418	1.04306	(0.98-1.11)	0.159
	rs141876325	16	28319647	C	CACCT	Tonsillectomy	1.06	4.72e-11	Pickrell et al, Tian et al	27182965;28928442	0.275	1.01198	(0.97-1.05)	0.507	1.00293	(0.96-1.05)	0.886	1.00224	(0.96-1.04)	0.894	1.00504	(0.95-1.06)	0.851	0.988457	(0.95-1.03)	0.546	1.02587	(1-1.05)	0.0226	1.01801	(0.97-1.07)	0.453	1.02899	(0.96-1.1)	0.365
	rs9282864	16	28605987	A	G	allergic rhinitis	0.94	4.69e-10	Waage et al	30013184	0.46	1.01857	(0.98-1.06)	0.256	0.981837	(0.94-1.02)	0.318	1.01645	(0.98-1.05)	0.281	1.01406	(0.96-1.07)	0.564	1.01908	(0.98-1.06)	0.276	1.02401	(1-1.05)	0.0191	1.0334	(0.99-1.08)	0.126	0.968458	(0.91-1.03)	0.261
	rs71368508	17	4618178	C	A	Allergic diseases (incl asthma)	0.889854	2.0165e-09	Ferreira et al	29083406	0.00631	0.787037	(0.64-0.97)	0.0208	1.00229	(0.8-1.26)	0.984	0.790626	(0.65-0.96)	0.0138	0.512441	(0.37-0.71)	2.81e-05	0.934905	(0.75-1.16)	0.53	0.971484	(0.85-1.11)	0.65	1.05862	(0.81-1.38)	0.673	0.829137	(0.58-1.18)	0.288
	rs34210653	17	4632019	G	A	Nasal polyp, chronic rhinosinusitis	0.32;0.64	8.0E-27;1.1E-08	Kristjansson et al	30643255	0.00698	0.837713	(0.69-1.02)	0.0684	1.03306	(0.83-1.28)	0.762	0.806211	(0.67-0.97)	0.0164	0.523044	(0.38-0.71)	1.62e-05	0.951391	(0.78-1.16)	0.621	1.00848	(0.89-1.14)	0.887	1.07534	(0.83-1.38)	0.567	0.872459	(0.63-1.21)	0.404
	rs34557412	17	16948873	A	G	Tonsillectomy	1.59	2.66e-21	Pickrell et al, Tian et al	27182965;28928442	0.00129	0.884679	(0.54-1.43)	0.614	0.987746	(0.57-1.69)	0.964	1.45349	(0.94-2.24)	0.0897	1.31454	(0.67-2.58)	0.425	0.989891	(0.61-1.6)	0.967	1.81042	(1.37-2.4)	2.96e-05	1.40021	(0.75-2.6)	0.286	1.83747	(0.81-4.13)	0.141
	rs62066768	17	28531377	G	A	Tonsillectomy	1.09	1.09e-08	Pickrell et al, Tian et al	27182965;28928442	0.0917	0.990743	(0.93-1.05)	0.738	1.04768	(0.98-1.12)	0.138	1.02615	(0.97-1.08)	0.319	1.00922	(0.93-1.1)	0.824	0.989664	(0.93-1.05)	0.727	1.0885	(1.05-1.13)	9.59e-07	1.11894	(1.04-1.21)	0.00228	0.932674	(0.84-1.03)	0.153
	rs9911533	17	40619224	C	T	Allergic disease	1.08696	1.65e-16	Zhu et al	29785011	0.607	1.02035	(0.98-1.06)	0.219	1.01432	(0.97-1.06)	0.443	0.995988	(0.96-1.03)	0.793	0.95911	(0.91-1.01)	0.0874	0.983468	(0.95-1.02)	0.341	0.993094	(0.97-1.02)	0.499	1.01734	(0.97-1.07)	0.429	0.98661	(0.93-1.05)	0.64
	rs7214661	17	45353330	A	G	Allergic diseases (incl asthma)	1.032	1.19557e-08	Ferreira et al	29083406	0.319	1.01286	(0.97-1.05)	0.459	1.00826	(0.97-1.05)	0.673	0.989337	(0.95-1.03)	0.506	0.996187	(0.94-1.05)	0.882	0.982505	(0.94-1.02)	0.339	1.00753	(0.98-1.03)	0.486	0.975671	(0.93-1.03)	0.281	1.02239	(0.96-1.09)	0.465
	rs4801001	18	54668944	T	C	Allergic diseases (incl asthma)	0.970346	5.90965e-09	Ferreira et al	29083406	0.502	0.984501	(0.95-1.02)	0.332	1.0067	(0.97-1.05)	0.714	0.99902	(0.97-1.03)	0.948	1.00197	(0.95-1.06)	0.935	0.994605	(0.96-1.03)	0.754	1.00608	(0.98-1.03)	0.547	1.01897	(0.97-1.07)	0.378	1.0145	(0.95-1.08)	0.61
	rs4574025	18	62342581	C	T	Allergic diseases (incl asthma)	1.02973	6.78883e-09	Ferreira et al	29083406	0.57	1.01585	(0.98-1.05)	0.334	0.982043	(0.94-1.02)	0.326	0.957835	(0.92-0.99)	0.00457	0.962723	(0.91-1.01)	0.118	1.00311	(0.96-1.04)	0.858	1.00861	(0.98-1.03)	0.4	0.990921	(0.94-1.04)	0.672	0.991021	(0.93-1.05)	0.753
	rs2918308	19	8679648	A	C	Tonsillectomy	0.934579	1.1e-09	Pickrell et al, Tian et al	27182965;28928442	0.221	1.00971	(0.97-1.05)	0.617	0.952219	(0.91-1)	0.0254	0.996725	(0.96-1.04)	0.856	1.02134	(0.96-1.09)	0.463	1.00342	(0.96-1.05)	0.87	0.940203	(0.91-0.97)	3.72e-07	0.978162	(0.93-1.03)	0.388	1.02118	(0.95-1.1)	0.543
	rs11671925	19	33227147	G	A	allergic rhinitis	0.95	5.91e-13	Waage et al	30013184	0.24	0.976169	(0.94-1.02)	0.203	0.971242	(0.93-1.02)	0.173	0.982996	(0.94-1.02)	0.332	0.902732	(0.85-0.96)	0.000302	0.996247	(0.95-1.04)	0.853	1.02154	(0.99-1.05)	0.0712	1.00599	(0.95-1.06)	0.812	1.02099	(0.95-1.09)	0.532
	rs10414065	19	33230549	C	T	Allergic diseases (incl asthma)	0.91083	6.10451e-18	Ferreira et al, Zhu et al	29083406;29785011	0.0974	0.94249	(0.89-1)	0.0308	0.96383	(0.9-1.03)	0.234	0.95006	(0.9-1)	0.0449	0.869654	(0.8-0.95)	0.000638	1.0099	(0.95-1.07)	0.736	1.04406	(1-1.08)	0.0113	0.944367	(0.87-1.02)	0.115	0.969291	(0.88-1.07)	0.516
	rs338598	19	41195623	C	A	Nasal polyp	0.86	5.6e-11	Kristjansson et al	30643255	0.535	0.984994	(0.95-1.02)	0.349	0.99228	(0.95-1.03)	0.672	0.944245	(0.91-0.98)	0.000142	0.857624	(0.81-0.9)	1.9e-10	0.994764	(0.96-1.03)	0.761	1.01324	(0.99-1.04)	0.193	0.974998	(0.93-1.02)	0.237	1.0069	(0.95-1.07)	0.809
	rs6032664	20	46110780	A	T	Tonsillectomy	0.934579	7.31e-12	Pickrell et al, Tian et al	27182965;28928442	0.728	0.992677	(0.95-1.03)	0.684	0.960434	(0.92-1)	0.0479	0.979366	(0.94-1.02)	0.215	0.976588	(0.92-1.03)	0.378	0.994117	(0.95-1.04)	0.76	0.980463	(0.95-1.01)	0.0802	0.969718	(0.92-1.02)	0.199	1.0072	(0.94-1.08)	0.821
	rs3787184	20	51541298	A	G	allergic rhinitis	0.94	4.76e-08	Waage et al	30013184	0.17	1.01591	(0.97-1.06)	0.463	0.994097	(0.94-1.05)	0.808	1.02464	(0.98-1.07)	0.225	0.992866	(0.93-1.06)	0.824	1.00444	(0.96-1.06)	0.848	0.998631	(0.97-1.03)	0.919	0.975876	(0.92-1.04)	0.392	1.00629	(0.93-1.09)	0.869
	rs2766664	20	53554702	A	G	Allergic disease	0.925926	1.41e-11	Zhu et al	29785011	0.805	0.957337	(0.92-1)	0.0315	0.99998	(0.95-1.05)	0.999	0.980964	(0.94-1.02)	0.31	0.992826	(0.93-1.06)	0.812	1.00209	(0.96-1.05)	0.923	1.00211	(0.97-1.03)	0.868	0.98525	(0.93-1.04)	0.58	0.974169	(0.9-1.05)	0.462
	rs3208007	20	63690935	T	C	Allergic disease	1.07527	2.81e-08	Zhu et al	29785011	0.807	1.0895	(1.04-1.14)	2.41e-05	1.03745	(0.99-1.09)	0.109	1.02841	(0.99-1.07)	0.138	1.01184	(0.95-1.08)	0.697	1.00638	(0.96-1.06)	0.769	1.04382	(1.01-1.08)	0.000711	1.10123	(1.04-1.17)	0.000334	1.00977	(0.94-1.09)	0.785
	rs41278232	20	63975264	G	A	Tonsillectomy	0.925926	7.54e-09	Pickrell et al, Tian et al	27182965;28928442	0.117	0.987835	(0.94-1.04)	0.624	0.968032	(0.91-1.03)	0.25	0.9753	(0.93-1.03)	0.283	0.98666	(0.91-1.07)	0.718	1.01441	(0.96-1.07)	0.592	0.97651	(0.94-1.01)	0.128	0.991695	(0.92-1.06)	0.801	0.972943	(0.89-1.07)	0.534
	rs73205303	21	35095533	G	A	Allergic diseases (incl asthma)	1.04446	7.90324e-10	Ferreira et al	29083406	0.144	1.0269	(0.98-1.08)	0.244	1.01349	(0.96-1.07)	0.604	1.01451	(0.97-1.06)	0.498	1.09664	(1.02-1.18)	0.00636	0.998491	(0.95-1.05)	0.951	0.956523	(0.93-0.99)	0.00189	0.997763	(0.94-1.06)	0.941	1.00261	(0.92-1.09)	0.949
	rs41298830	22	19765420	A	C	Tonsillectomy	0.943396	4.95e-08	Pickrell et al, Tian et al	27182965;28928442	0.169	0.989862	(0.94-1.04)	0.637	1.01526	(0.96-1.07)	0.534	0.942622	(0.9-0.99)	0.00331	0.881368	(0.82-0.94)	9.32e-05	0.993541	(0.94-1.04)	0.778	0.963339	(0.93-0.99)	0.00564	0.984304	(0.93-1.05)	0.579	1.00771	(0.93-1.09)	0.839
	rs10910095	1	2579316	A	G	Allergic diseases (incl asthma)	1.04237	2.70456e-08	Ferreira et al	29083406	-
	rs35395352	1	8206769	AA	A	Strep throat	(b=0.03)*	3.9e-08	Pickrell et al, Tian et al	27182965;28928442	-
	rs76167968	1	35216137	C	T	Allergic diseases (incl asthma)	1.05559	1.26217e-08	Ferreira et al	29083406	-
	rs2815765	1	72286547	C	T	allergic rhinitis	0.96	9.45e-15	Waage et al	30013184	-
	rs201473667	2	65335729	I	D	Tonsillectomy	1.06	5.39e-12	Pickrell et al, Tian et al	27182965;28928442	-
	rs2164068	2	198079128	T	A	allergic rhinitis	0.94	4.21e-14	Waage et al	30013184	-
	rs17718444	3	71450250	C	T	Nasal polyp	0.85	5.6e-11	Kristjansson et al	30643255	-
	rs1050152	5	132340627	C	T	Nasal polyp, asthma	0.88;0.95	1.1E-8;7.3E-9	Kristjansson et al	30643255	-
	rs9687749	5	132619885	G	T	allergic rhinitis	1.06	1.84e-09	Waage et al	30013184	-
	rs41543314	6	31354913	A	G	Tonsillectomy	1.23	5.36e-21	Pickrell et al, Tian et al	27182965;28928442	-
	rs1391371	6	32636021	A	T	Nasal polyp, chronic rhinosinusitis, asthma	1.47;1.22;1.17	7.3E-49;3.8E-15;9.9E-60	Kristjansson et al	30643255	-
	rs11757201	6	137682685	G	C	Tonsillectomy	1.06	2.97e-08	Pickrell et al, Tian et al	27182965;28928442	-
	rs9648346	7	28120494	C	G	allergic rhinitis	1.05	3.3e-14	Waage et al	30013184	-
	rs200608253	7	117277190	D	I	Tonsillectomy	1.05	4.07e-08	Pickrell et al, Tian et al	27182965;28928442	-
	rs1888909	9	6197392	C	T	Nasal polyp, asthma	1.34;1.12	7.4E-32;4.2E-34	Kristjansson et al	30643255	-
	rs7130753	11	111599843	T	C	Allergic diseases (incl asthma)	1.0453	7.04876e-15	Ferreira et al	29083406	-
	rs28361986	11	118822452	T	A	allergic rhinitis	0.94	2.32e-23	Waage et al	30013184	-
	rs2461475	12	120852371	T	C	allergic rhinitis	1.03	3.81e-11	Waage et al	30013184	-
	rs148131694	14	37555893	C	T	Tonsillectomy	1.07	7.86e-13	Pickrell et al, Tian et al	27182965;28928442	-
	rs10519067	15	60776148	-	A	allergic rhinitis	0.93	5.53e-13	Waage et al	30013184	-
	rs12931792	16	30145077	A	G	Tonsillectomy	1.06	4.06e-08	Pickrell et al, Tian et al	27182965;28928442	-
	rs67968065	17	2825954	I	D	Tonsillectomy	1.05	2.08e-09	Pickrell et al, Tian et al	27182965;28928442	-
	rs12939457	17	39875935	T	C	allergic rhinitis	0.94	2.35e-17	Waage et al	30013184	-
	rs7207591	17	42262844	A	G	Allergic diseases (incl asthma)	1.038	1.42768e-09	Ferreira et al	29083406	-
	rs200746495	21	33680692	I	D	Tonsillectomy	1.07	4.45e-09	Pickrell et al, Tian et al	27182965;28928442	-
	rs76081789	21	43426546	C	T	Allergic diseases (incl asthma)	1.0646	1.34021e-08	Ferreira et al	29083406	-
	rs201112509	22	29928665	D	I	Tonsillectomy	1.12	3.39e-34	Pickrell et al, Tian et al	27182965;28928442	-
	rs5758343	22	41420648	T	A	Allergic diseases (incl asthma)	1.04823	4.75425e-14	Ferreira et al	29083406	-
	Impact of previously reported loci in single-phenotype IURD analyses in FinnGen. P-values are highlighted as green when GWS, and yellow when not GWS but smaller than 0.01. *Strep throat was analyzed as a quantitative trait by Tian et al

## Sheet: Supplementary Data 7
SOURCE	pheno1	pheno2	pheno2_description	eQTL_tissue	quant2	Lead variant for pheno1	Lead variant for pheno2	chromosome	Overlap start	Overlap stop	CLPP	CLPA	Variants shared in credible sets	CS variant count for pheno1	CS variant count for pheno1	Shared variant count	Impact of CS variants in pheno1	Impact of CS variants in pheno2
GTEx v8	Chronic diseases of tonsils and adenoids	ENSG00000111321.10	LTBR.10	adipose tissue	ge	12_6384185_A_G	12_6384185_A_G	12	6384185	6384185	0.999512	0.999512	12_6384185_A_G	1	1	1	12_6384185_A_G,0.9995,-0.10616	12_6384185_A_G,1.0,-0.572822
GTEx v8	Chronic diseases of tonsils and adenoids	ENSG00000111321.10	LTBR.10	breast epithelium	ge	12_6384185_A_G	12_6384185_A_G	12	6384185	6384185	0.999512	0.999512	12_6384185_A_G	1	1	1	12_6384185_A_G,0.9995,-0.10616	12_6384185_A_G,1.0,-0.466415
GTEx v8	Chronic diseases of tonsils and adenoids	ENSG00000111321.10	LTBR.10	right atrium auricular region	ge	12_6384185_A_G	12_6384185_A_G	12	6384185	6384185	0.999512	0.999512	12_6384185_A_G	1	1	1	12_6384185_A_G,0.9995,-0.10616	12_6384185_A_G,1.0,-0.591031
GTEx v8	Chronic diseases of tonsils and adenoids	ENSG00000256433.2	AC005840.2.2	tibial artery	ge	12_6384185_A_G	12_6384185_A_G	12	6384185	6384185	0.989258	0.989746	12_6384185_A_G	1	1	1	12_6384185_A_G,0.9995,-0.10616	12_6384185_A_G,0.9897,-0.19746
GTEx v8	Chronic diseases of tonsils and adenoids	ENSG00000111321.10	LTBR.10	right lobe of liver	ge	12_6384185_A_G	12_6384185_A_G	12	6384185	6384185	0.98291	0.983398	12_6384185_A_G	1	1	1	12_6384185_A_G,0.9995,-0.10616	12_6384185_A_G,0.9834,-0.299803
GTEx v8	Chronic diseases of tonsils and adenoids	ENSG00000111321.10	LTBR.10	body of pancreas	ge	12_6384185_A_G	12_6384185_A_G	12	6384185	6384185	0.999512	0.999512	12_6384185_A_G	1	1	1	12_6384185_A_G,0.9995,-0.10616	12_6384185_A_G,1.0,-0.459086
GTEx v8	Chronic diseases of tonsils and adenoids	ENSG00000111321.10	LTBR.10	esophagus muscularis mucosa	ge	12_6384185_A_G	12_6384185_A_G	12	6384185	6384185	0.999512	0.999512	12_6384185_A_G	1	1	1	12_6384185_A_G,0.9995,-0.10616	12_6384185_A_G,1.0,-0.514042
GTEx v8	Chronic diseases of tonsils and adenoids	ENSG00000111321.10	LTBR.10	sigmoid colon	ge	12_6384185_A_G	12_6384185_A_G	12	6384185	6384185	0.999512	0.999512	12_6384185_A_G	1	1	1	12_6384185_A_G,0.9995,-0.10616	12_6384185_A_G,1.0,-0.545525
GTEx v8	Chronic diseases of tonsils and adenoids	ENSG00000111321.10	LTBR.10	upper lobe of left lung	ge	12_6384185_A_G	12_6384185_A_G	12	6384185	6384185	0.999512	0.999512	12_6384185_A_G	1	1	1	12_6384185_A_G,0.9995,-0.10616	12_6384185_A_G,1.0,-0.439142
GTEx v8	Chronic diseases of tonsils and adenoids	ENSG00000111321.10	LTBR.10	esophagus squamous epithelium	ge	12_6384185_A_G	12_6384185_A_G	12	6384185	6384185	0.999512	0.999512	12_6384185_A_G	1	1	1	12_6384185_A_G,0.9995,-0.10616	12_6384185_A_G,1.0,-0.490852
GTEx v8	Chronic diseases of tonsils and adenoids	ENSG00000111321.10	LTBR.10	adrenal gland	ge	12_6384185_A_G	12_6384185_A_G	12	6384185	6384185	0.999512	0.999512	12_6384185_A_G	1	1	1	12_6384185_A_G,0.9995,-0.10616	12_6384185_A_G,1.0,-0.853047
GTEx v8	Chronic diseases of tonsils and adenoids	ENSG00000111321.10	LTBR.10	putamen	ge	12_6384185_A_G	12_6384185_A_G	12	6384185	6384185	0.999512	0.999512	12_6384185_A_G	1	1	1	12_6384185_A_G,0.9995,-0.10616	12_6384185_A_G,1.0,-0.413029
GTEx v8	Chronic diseases of tonsils and adenoids	ENSG00000111321.10	LTBR.10	tibial artery	ge	12_6384185_A_G	12_6384185_A_G	12	6384185	6384185	0.999512	0.999512	12_6384185_A_G	1	1	1	12_6384185_A_G,0.9995,-0.10616	12_6384185_A_G,1.0,-0.517909
GTEx v8	Chronic diseases of tonsils and adenoids	ENSG00000111321.10	LTBR.10	pituitary gland	ge	12_6384185_A_G	12_6384185_A_G	12	6384185	6384185	0.999512	0.999512	12_6384185_A_G	1	1	1	12_6384185_A_G,0.9995,-0.10616	12_6384185_A_G,1.0,-0.565722
GTEx v8	Chronic diseases of tonsils and adenoids	ENSG00000111321.10	LTBR.10	left ventricle myocardium	ge	12_6384185_A_G	12_6384185_A_G	12	6384185	6384185	0.999512	0.999512	12_6384185_A_G	1	1	1	12_6384185_A_G,0.9995,-0.10616	12_6384185_A_G,1.0,-0.558682
GTEx v8	Chronic diseases of tonsils and adenoids	ENSG00000111321.10	LTBR.10	transverse colon	ge	12_6384185_A_G	12_6384185_A_G	12	6384185	6384185	0.999512	0.999512	12_6384185_A_G	1	1	1	12_6384185_A_G,0.9995,-0.10616	12_6384185_A_G,1.0,-0.636472
GTEx v8	Chronic diseases of tonsils and adenoids	ENSG00000111321.10	LTBR.10	gastroesophageal sphincter	ge	12_6384185_A_G	12_6384185_A_G	12	6384185	6384185	0.999512	0.999512	12_6384185_A_G	1	1	1	12_6384185_A_G,0.9995,-0.10616	12_6384185_A_G,1.0,-0.558779
GTEx v8	Chronic diseases of tonsils and adenoids	ENSG00000111321.10	LTBR.10	ascending aorta	ge	12_6384185_A_G	12_6384185_A_G	12	6384185	6384185	0.999512	0.999512	12_6384185_A_G	1	1	1	12_6384185_A_G,0.9995,-0.10616	12_6384185_A_G,1.0,-0.449152
GTEx v8	Chronic diseases of tonsils and adenoids	ENSG00000111321.10	LTBR.10	prostate gland	ge	12_6384185_A_G	12_6384185_A_G	12	6384185	6384185	0.973145	0.973633	12_6384185_A_G	1	1	1	12_6384185_A_G,0.9995,-0.10616	12_6384185_A_G,0.9736,-0.327773
GTEx v8	Chronic diseases of tonsils and adenoids	ENSG00000111321.10	LTBR.10	spleen	ge	12_6384185_A_G	12_6384185_A_G	12	6384185	6384185	0.999512	0.999512	12_6384185_A_G	1	1	1	12_6384185_A_G,0.9995,-0.10616	12_6384185_A_G,1.0,-0.311175
GTEx v8	Chronic diseases of tonsils and adenoids	ENSG00000111321.10	LTBR.10	thyroid gland	ge	12_6384185_A_G	12_6384185_A_G	12	6384185	6384185	0.999512	0.999512	12_6384185_A_G	1	1	1	12_6384185_A_G,0.9995,-0.10616	12_6384185_A_G,1.0,-0.5415
GTEx v8	Chronic diseases of tonsils and adenoids	ENSG00000111321.10	LTBR.10	nucleus accumbens	ge	12_6384185_A_G	12_6384185_A_G	12	6384185	6384185	0.96875	0.969238	12_6384185_A_G	1	1	1	12_6384185_A_G,0.9995,-0.10616	12_6384185_A_G,0.969,-0.417755
GTEx v8	Chronic diseases of tonsils and adenoids	ENSG00000111321.10	LTBR.10	skin of body	ge	12_6384185_A_G	12_6384185_A_G	12	6384185	6384185	0.999512	0.999512	12_6384185_A_G	1	1	1	12_6384185_A_G,0.9995,-0.10616	12_6384185_A_G,1.0,-0.352713
GTEx v8	Chronic diseases of tonsils and adenoids	ENSG00000111321.10	LTBR.10	coronary artery	ge	12_6384185_A_G	12_6384185_A_G	12	6384185	6384185	0.963379	0.963867	12_6384185_A_G	1	1	1	12_6384185_A_G,0.9995,-0.10616	12_6384185_A_G,0.964,-0.391028
GTEx v8	Chronic diseases of tonsils and adenoids	ENSG00000111321.10	LTBR.10	tibial nerve	ge	12_6384185_A_G	12_6384185_A_G	12	6384185	6384185	0.999512	0.999512	12_6384185_A_G	1	1	1	12_6384185_A_G,0.9995,-0.10616	12_6384185_A_G,1.0,-0.507547
GTEx v8	Chronic diseases of tonsils and adenoids	ENSG00000111321.10	LTBR.10	vagina	ge	12_6384185_A_G	12_6384185_A_G	12	6384185	6384185	0.99707	0.997559	12_6384185_A_G	1	1	1	12_6384185_A_G,0.9995,-0.10616	12_6384185_A_G,0.9976,-0.432172
GTEx v8	Chronic diseases of tonsils and adenoids	ENSG00000111321.10	LTBR.10	stomach	ge	12_6384185_A_G	12_6384185_A_G	12	6384185	6384185	0.999512	0.999512	12_6384185_A_G	1	1	1	12_6384185_A_G,0.9995,-0.10616	12_6384185_A_G,1.0,-0.615267
GTEx v8	Chronic diseases of tonsils and adenoids	ENSG00000111321.10	LTBR.10	omental fat pad	ge	12_6384185_A_G	12_6384185_A_G	12	6384185	6384185	0.999512	0.999512	12_6384185_A_G	1	1	1	12_6384185_A_G,0.9995,-0.10616	12_6384185_A_G,1.0,-0.480902
GTEx v8	Chronic diseases of tonsils and adenoids	ENSG00000111321.10	LTBR.10	suprapubic skin	ge	12_6384185_A_G	12_6384185_A_G	12	6384185	6384185	0.999512	0.999512	12_6384185_A_G	1	1	1	12_6384185_A_G,0.9995,-0.10616	12_6384185_A_G,1.0,-0.317965
GTEx v8	Chronic diseases of tonsils and adenoids	ENSG00000111321.10	LTBR.10	skeletal muscle tissue	ge	12_6384185_A_G	12_6384185_A_G	12	6384185	6384185	0.999512	0.999512	12_6384185_A_G	1	1	1	12_6384185_A_G,0.9995,-0.10616	12_6384185_A_G,1.0,-0.489957
GTEx v8	Chronic diseases of tonsils and adenoids	ENSG00000111321.10	LTBR.10	fibroblast	ge	12_6384185_A_G	12_6384185_A_G	12	6384185	6384185	0.999512	0.999512	12_6384185_A_G	1	1	1	12_6384185_A_G,0.9995,-0.10616	12_6384185_A_G,1.0,-0.416339
GTEx v8	Chronic diseases of tonsils and adenoids	ENSG00000230499.1	AC108463.2.1	upper lobe of left lung	ge	2_111429464_A_G	2_111429464_A_G	2	111429464	111429464	0.995117	0.995117	2_111429464_A_G	1	1	1	2_111429464_A_G,1.0,-0.09322	2_111429464_A_G,0.995,0.319063
GTEx v8	Chronic diseases of tonsils and adenoids	ENSG00000230499.1	AC108463.2.1	omental fat pad	ge	2_111429464_A_G	2_111429464_A_G	2	111429464	111429464	0.982422	0.982422	2_111429464_A_G	1	1	1	2_111429464_A_G,1.0,-0.09322	2_111429464_A_G,0.9824,0.381512
GTEx v8	Chronic diseases of tonsils and adenoids	ENSG00000227992.1	AC108463.1.1	upper lobe of left lung	ge	2_111429464_A_G	2_111429464_A_G	2	111429464	111429464	0.990234	0.990234	2_111429464_A_G	1	1	1	2_111429464_A_G,1.0,-0.09322	2_111429464_A_G,0.99,0.331564
GTEx v8	Chronic diseases of tonsils and adenoids	ENSG00000172965.14	MIR4435-2HG.14	skeletal muscle tissue	ge	2_111429464_A_G	2_111429464_A_G	2	111410223	111429464	0.901367	0.901367	2_111429464_A_G	1	2	1	2_111429464_A_G,1.0,-0.09322	2_111429464_A_G,0.9014,-0.177716;2_111410223_C_T,0.0895,-0.164114
GTEx v8	Chronic diseases of tonsils and adenoids	ENSG00000271590.1	AC108463.3.1	skeletal muscle tissue	ge	2_111429464_A_G	2_111429464_A_G	2	111410223	111429464	0.893066	0.893066	2_111429464_A_G	1	2	1	2_111429464_A_G,1.0,-0.09322	2_111429464_A_G,0.893,0.252311;2_111410223_C_T,0.0645,0.230862
GTEx v8	Chronic diseases of tonsils and adenoids	ENSG00000271590.1	AC108463.3.1	thyroid gland	ge	2_111429464_A_G	2_111429464_A_G	2	111429464	111429464	1	1	2_111429464_A_G	1	1	1	2_111429464_A_G,1.0,-0.09322	2_111429464_A_G,1.0,0.364805
GTEx v8	Chronic diseases of tonsils and adenoids	ENSG00000271590.1	AC108463.3.1	fibroblast	ge	2_111429464_A_G	2_111429464_A_G	2	111429464	111429464	1	1	2_111429464_A_G	1	1	1	2_111429464_A_G,1.0,-0.09322	2_111429464_A_G,1.0,0.507648
GTEx v8	Chronic diseases of tonsils and adenoids	ENSG00000172965.14	MIR4435-2HG.14	fibroblast	ge	2_111429464_A_G	2_111429464_A_G	2	111429464	111429464	1	1	2_111429464_A_G	1	1	1	2_111429464_A_G,1.0,-0.09322	2_111429464_A_G,1.0,-0.439992
GTEx v8	Chronic diseases of tonsils and adenoids	ENSG00000227992.1	AC108463.1.1	spleen	ge	2_111429464_A_G	2_111429464_A_G	2	111429464	111429464	0.993164	0.993164	2_111429464_A_G	1	1	1	2_111429464_A_G,1.0,-0.09322	2_111429464_A_G,0.993,0.55044
GTEx v8	Chronic diseases of tonsils and adenoids	ENSG00000271590.1	AC108463.3.1	tibial nerve	ge	2_111429464_A_G	2_111429464_A_G	2	111429464	111429464	0.999512	0.999512	2_111429464_A_G	1	1	1	2_111429464_A_G,1.0,-0.09322	2_111429464_A_G,0.9995,0.28738
GTEx v8	Chronic diseases of tonsils and adenoids	ENSG00000227992.1	AC108463.1.1	omental fat pad	ge	2_111429464_A_G	2_111429464_A_G	2	111429464	111429464	1	1	2_111429464_A_G	1	1	1	2_111429464_A_G,1.0,-0.09322	2_111429464_A_G,1.0,0.475146
GTEx v8	Chronic diseases of tonsils and adenoids	ENSG00000271590.1	AC108463.3.1	tibial artery	ge	2_111429464_A_G	2_111429464_A_G	2	111429464	111429464	0.983887	0.983887	2_111429464_A_G	1	1	1	2_111429464_A_G,1.0,-0.09322	2_111429464_A_G,0.984,0.218326
GTEx v8	Chronic diseases of tonsils and adenoids	ENSG00000271590.1	AC108463.3.1	esophagus muscularis mucosa	ge	2_111429464_A_G	2_111429464_A_G	2	111429464	111429464	0.998535	0.998535	2_111429464_A_G	1	1	1	2_111429464_A_G,1.0,-0.09322	2_111429464_A_G,0.9985,0.259158
GTEx v8	Chronic diseases of tonsils and adenoids	ENSG00000271590.1	AC108463.3.1	esophagus squamous epithelium	ge	2_111429464_A_G	2_111429464_A_G	2	111410354	111429464	0.714355	0.714355	2_111429464_A_G	1	2	1	2_111429464_A_G,1.0,-0.09322	2_111429464_A_G,0.7144,0.371515;2_111410354_T_C,0.2808,-0.379541
GTEx v8	Chronic diseases of tonsils and adenoids	ENSG00000271590.1	AC108463.3.1	upper lobe of left lung	ge	2_111429464_A_G	2_111429464_A_G	2	111428267	111429464	0.706055	0.706055	2_111429464_A_G	1	2	1	2_111429464_A_G,1.0,-0.09322	2_111429464_A_G,0.706,0.230661;2_111428267_T_C,0.2937,-0.254182
GTEx v8	Chronic diseases of tonsils and adenoids	ENSG00000271590.1	AC108463.3.1	adrenal gland	ge	2_111429464_A_G	2_111429464_A_G	2	111428267	111429464	0.605469	0.605469	2_111429464_A_G	1	2	1	2_111429464_A_G,1.0,-0.09322	2_111429464_A_G,0.6055,0.463107;2_111428267_T_C,0.3909,-0.518876
GTEx v8	Chronic diseases of tonsils and adenoids	ENSG00000271590.1	AC108463.3.1	breast epithelium	ge	2_111429464_A_G	2_111429464_A_G	2	111428267	111429464	0.802734	0.802734	2_111429464_A_G	1	2	1	2_111429464_A_G,1.0,-0.09322	2_111429464_A_G,0.8027,0.241488;2_111428267_T_C,0.1659,-0.251495
GTEx v8	Chronic diseases of tonsils and adenoids	ENSG00000172965.14	MIR4435-2HG.14	skin of body	ge	2_111429464_A_G	2_111429464_A_G	2	111429464	111429464	0.998535	0.998535	2_111429464_A_G	1	1	1	2_111429464_A_G,1.0,-0.09322	2_111429464_A_G,0.9985,-0.173498
GTEx v8	Chronic diseases of tonsils and adenoids	ENSG00000271590.1	AC108463.3.1	right atrium auricular region	ge	2_111429464_A_G	2_111429464_A_G	2	111429464	111429464	0.998047	0.998047	2_111429464_A_G	1	1	1	2_111429464_A_G,1.0,-0.09322	2_111429464_A_G,0.998,0.308276
GTEx v8	Chronic diseases of tonsils and adenoids	ENSG00000230499.1	AC108463.2.1	fibroblast	ge	2_111429464_A_G	2_111429464_A_G	2	111429464	111429464	1	1	2_111429464_A_G	1	1	1	2_111429464_A_G,1.0,-0.09322	2_111429464_A_G,1.0,0.491652
GTEx v8	Chronic diseases of tonsils and adenoids	ENSG00000227992.1	AC108463.1.1	fibroblast	ge	2_111429464_A_G	2_111429464_A_G	2	111429464	111429464	1	1	2_111429464_A_G	1	1	1	2_111429464_A_G,1.0,-0.09322	2_111429464_A_G,1.0,0.524961
GTEx v8	Chronic diseases of tonsils and adenoids	ENSG00000172965.14	MIR4435-2HG.14	left ventricle myocardium	ge	2_111429464_A_G	2_111429464_A_G	2	111429464	111429464	1	1	2_111429464_A_G	1	1	1	2_111429464_A_G,1.0,-0.09322	2_111429464_A_G,1.0,-0.223372
GTEx v8	Chronic diseases of tonsils and adenoids	ENSG00000172965.14	MIR4435-2HG.14	omental fat pad	ge	2_111429464_A_G	2_111429464_A_G	2	111429464	111429464	0.997559	0.997559	2_111429464_A_G	1	1	1	2_111429464_A_G,1.0,-0.09322	2_111429464_A_G,0.9976,-0.246662
GTEx v8	Chronic diseases of tonsils and adenoids	ENSG00000227992.1	AC108463.1.1	thyroid gland	ge	2_111429464_A_G	2_111429464_A_G	2	111429464	111429464	0.997559	0.997559	2_111429464_A_G	1	1	1	2_111429464_A_G,1.0,-0.09322	2_111429464_A_G,0.9976,0.394021
GTEx v8	Chronic diseases of tonsils and adenoids	ENSG00000271590.1	AC108463.3.1	omental fat pad	ge	2_111429464_A_G	2_111429464_A_G	2	111429464	111429464	0.993164	0.993164	2_111429464_A_G	1	1	1	2_111429464_A_G,1.0,-0.09322	2_111429464_A_G,0.993,0.284256
GTEx v8	Chronic diseases of tonsils and adenoids	ENSG00000227992.1	AC108463.1.1	adipose tissue	ge	2_111429464_A_G	2_111429464_A_G	2	111429464	111429464	0.999512	0.999512	2_111429464_A_G	1	1	1	2_111429464_A_G,1.0,-0.09322	2_111429464_A_G,0.9995,0.455975
GTEx v8	Chronic diseases of tonsils and adenoids	ENSG00000271590.1	AC108463.3.1	adipose tissue	ge	2_111429464_A_G	2_111429464_A_G	2	111429464	111429464	0.960449	0.960449	2_111429464_A_G	1	1	1	2_111429464_A_G,1.0,-0.09322	2_111429464_A_G,0.9604,0.333154
GTEx v8	Chronic diseases of tonsils and adenoids	ENSG00000279191.1	ENSG00000279191.1	blood	ge	2_111429464_A_G	2_111429464_A_G	2	111429464	111429464	0.999512	0.999512	2_111429464_A_G	1	1	1	2_111429464_A_G,1.0,-0.09322	2_111429464_A_G,0.9995,0.260079
BLUEPRINT	Chronic diseases of tonsils and adenoids	ENSG00000128342	LIF	CD14-positive, CD16-negative classical monocyte	ge	22_30196498_C_G	22_30196498_C_G	22	30037182	30196498	0.523288	0.640549	22_30196498_C_G,22_30181782_A_G,22_30174033_A_G	14	4	3	22_30196498_C_G,0.6313,0.09086;22_30181782_A_G,0.04306,0.08785;22_30141537_T_C,0.0316,-0.08745;22_30144601_T_C,0.0316,-0.08745;22_30149160_A_G,0.0316,-0.08745;22_30174033_A_G,0.03052,0.08742;22_30098382_G_A,0.02312,-0.08708;22_30116269_G_A,0.02249,-0.08705;22_30116489_G_A,0.02249,-0.08705;22_30123163_T_C,0.02231,-0.08704;22_30107182_G_A,0.02194,-0.08702;22_30097893_G_A,0.01825,-0.0868;22_30037182…	22_30196498_C_G,0.828,-0.49982574333255;22_30153082_A_C,0.1154,0.068070356560844;22_30174033_A_G,0.0046,-0.00256050977712293;22_30181782_A_G,0.0046,-0.00256050977712293
GENCORD	Chronic diseases of tonsils and adenoids	ENSG00000111321	LTBR	T cell	ge	12_6384185_A_G	12_6384185_A_G	12	6384185	6388094	0.914551	0.915039	12_6384185_A_G	1	3	1	12_6384185_A_G,0.9995,-0.10616	12_6384185_A_G,0.915,-0.312500833657864;12_6388094_A_G,0.0265,-0.00745229867137989;12_6386109_C_A,0.0251,-0.00703984224572572
Alasoo_2018	Chronic diseases of tonsils and adenoids	ENSG00000111321	LTBR	macrophage	ge	12_6384185_A_G	12_6384185_A_G	12	6384185	6394932	0.789551	0.790039	12_6384185_A_G	1	8	1	12_6384185_A_G,0.9995,-0.10616	12_6384185_A_G,0.79,-0.905646034997702;12_6394620_T_C,0.04706,-0.0429644730257461;12_6390939_T_G,0.02864,-0.0281382797998052;12_6394932_G_A,0.02174,-0.0209474942364474;12_6394052_T_G,0.02107,-0.0198615404586569;12_6393195_T_C,0.02036,-0.019632699292653;12_6391677_G_A,0.01573,-0.0153638007912819;12_6388094_A_G,0.01562,-0.0157150114232385
BLUEPRINT	Chronic diseases of tonsils and adenoids	ENSG00000111321	LTBR	CD14-positive, CD16-negative classical monocyte	ge	12_6384185_A_G	12_6384185_A_G	12	6384185	6386109	0.944824	0.945312	12_6384185_A_G	1	2	1	12_6384185_A_G,0.9995,-0.10616	12_6384185_A_G,0.9453,-0.56521093160946;12_6386109_C_A,0.02809,-0.01514614126472
TwinsUK	Chronic diseases of tonsils and adenoids	ENSG00000111321	LTBR	lymphoblastoid cell line	ge	12_6384185_A_G	12_6384185_A_G	12	6384185	6386109	0.935059	0.935547	12_6384185_A_G	1	2	1	12_6384185_A_G,0.9995,-0.10616	12_6384185_A_G,0.9355,-1.045878296763;12_6386109_C_A,0.0627,-0.0616952302880246
Quach_2016	Chronic diseases of tonsils and adenoids	ENSG00000111321	LTBR	CD14-positive, CD16-negative classical monocyte	ge	12_6384185_A_G	12_6384185_A_G	12	6384185	6384185	0.986816	0.987305	12_6384185_A_G	1	1	1	12_6384185_A_G,0.9995,-0.10616	12_6384185_A_G,0.9873,-1.06702069735528
Quach_2016	Chronic diseases of tonsils and adenoids	ENSG00000111321	LTBR	CD14-positive, CD16-negative classical monocyte	ge	12_6384185_A_G	12_6384185_A_G	12	6384185	6384185	0.999512	0.999512	12_6384185_A_G	1	1	1	12_6384185_A_G,0.9995,-0.10616	12_6384185_A_G,1.0,-1.35661314835336
Quach_2016	Chronic diseases of tonsils and adenoids	ENSG00000111321	LTBR	CD14-positive, CD16-negative classical monocyte	ge	12_6384185_A_G	12_6384185_A_G	12	6384185	6384185	0.989258	0.989746	12_6384185_A_G	1	1	1	12_6384185_A_G,0.9995,-0.10616	12_6384185_A_G,0.9897,-1.30248938366606
Nedelec_2016	Chronic diseases of tonsils and adenoids	ENSG00000111321	LTBR	macrophage	ge	12_6384185_A_G	12_6384185_A_G	12	6384185	6384185	0.999512	0.999512	12_6384185_A_G	1	1	1	12_6384185_A_G,0.9995,-0.10616	12_6384185_A_G,1.0,-1.05362991972379
Nedelec_2016	Chronic diseases of tonsils and adenoids	ENSG00000111321	LTBR	macrophage	ge	12_6384185_A_G	12_6384185_A_G	12	6384185	6384185	0.999023	0.999512	12_6384185_A_G	1	1	1	12_6384185_A_G,0.9995,-0.10616	12_6384185_A_G,0.9995,-0.978942055903965
Nedelec_2016	Chronic diseases of tonsils and adenoids	ENSG00000111321	LTBR	macrophage	ge	12_6384185_A_G	12_6384185_A_G	12	6384185	6384185	0.999512	0.999512	12_6384185_A_G	1	1	1	12_6384185_A_G,0.9995,-0.10616	12_6384185_A_G,1.0,-1.25789821689386
GEUVADIS	Chronic diseases of tonsils and adenoids	ENSG00000111321	LTBR	lymphoblastoid cell line	ge	12_6384185_A_G	12_6384185_A_G	12	6384185	6384185	0.999512	0.999512	12_6384185_A_G	1	1	1	12_6384185_A_G,0.9995,-0.10616	12_6384185_A_G,1.0,-0.908545184154692
Fairfax_2014	Chronic diseases of tonsils and adenoids	ILMN_1667476	LTBR	CD14-positive, CD16-negative classical monocyte	microarray	12_6384185_A_G	12_6384185_A_G	12	6384185	6394620	0.650391	0.650879	12_6384185_A_G	1	5	1	12_6384185_A_G,0.9995,-0.10616	12_6384185_A_G,0.651,-0.492815097514354;12_6386109_C_A,0.1454,-0.101714216038126;12_6388094_A_G,0.1393,-0.0975486049416771;12_6394620_T_C,0.01367,-0.00907007532315716;12_6394052_T_G,0.01364,-0.00909593559179197
Fairfax_2014	Chronic diseases of tonsils and adenoids	ILMN_1667476	LTBR	CD14-positive, CD16-negative classical monocyte	microarray	12_6384185_A_G	12_6384185_A_G	12	6384185	6386109	0.93457	0.935059	12_6384185_A_G	1	2	1	12_6384185_A_G,0.9995,-0.10616	12_6384185_A_G,0.935,-0.436339228622513;12_6386109_C_A,0.04868,-0.0204706556861405
GTEx v8	Chronic diseases of tonsils and adenoids	ENSG00000111321.10	LTBR.10	blood	ge	12_6384185_A_G	12_6384185_A_G	12	6383483	6402830	0.698242	0.69873	12_6384185_A_G	1	9	1	12_6384185_A_G,0.9995,-0.10616	12_6384185_A_G,0.6987,-0.0924401;12_6383483_A_C,0.09467,-0.0814996;12_6402830_C_A,0.05,-0.0810917;12_6388094_A_G,0.02621,-0.0802882;12_6394932_G_A,0.02608,-0.079052;12_6386109_C_A,0.01707,-0.0788482;12_6393195_T_C,0.01567,-0.0779136;12_6397224_A_G,0.01513,-0.0743021;12_6394620_T_C,0.01242,-0.0758346
Nedelec_2016	Chronic diseases of tonsils and adenoids	ENSG00000111321.11_12_6384170_6384175	LTBR.11_12_6384170_6384175	macrophage	exon	12_6384185_A_G	12_6384185_A_G	12	6383483	6384185	0.919922	0.92041	12_6384185_A_G	1	2	1	12_6384185_A_G,0.9995,-0.10616	12_6384185_A_G,0.9204,-0.559121520618509;12_6383483_A_C,0.03128,-0.0165251537668065
Nedelec_2016	Chronic diseases of tonsils and adenoids	ENSG00000111321.11_12_6384176_6384252	LTBR.11_12_6384176_6384252	macrophage	exon	12_6384185_A_G	12_6384185_A_G	12	6384185	6402830	0.879395	0.879883	12_6384185_A_G	1	4	1	12_6384185_A_G,0.9995,-0.10616	12_6384185_A_G,0.88,-0.770927316451393;12_6394932_G_A,0.0376,-0.0282760956670578;12_6393195_T_C,0.02908,-0.0217952788305324;12_6402830_C_A,0.01216,-0.00889405799018735
Quach_2016	Chronic diseases of tonsils and adenoids	ENSG00000111321.11_12_6384176_6384252	LTBR.11_12_6384176_6384252	CD14-positive, CD16-negative classical monocyte	exon	12_6384185_A_G	12_6384185_A_G	12	6384185	6395607	0.624512	0.625	12_6384185_A_G	1	9	1	12_6384185_A_G,0.9995,-0.10616	12_6384185_A_G,0.625,-0.333359691683928;12_6393195_T_C,0.0852,-0.0387441889248121;12_6390939_T_G,0.05453,-0.0248057445258122;12_6394932_G_A,0.05002,-0.0221979123581377;12_6391677_G_A,0.04706,-0.0204825119667366;12_6386109_C_A,0.03683,-0.0158576463293893;12_6388094_A_G,0.02179,-0.00953691982108175;12_6395607_T_G,0.02126,-0.00910405148702236;12_6394620_T_C,0.01292,-0.00462132115697078
Nedelec_2016	Chronic diseases of tonsils and adenoids	ENSG00000111321.11_12_6384176_6384252	LTBR.11_12_6384176_6384252	macrophage	exon	12_6384185_A_G	12_6384185_A_G	12	6384185	6394932	0.858887	0.859375	12_6384185_A_G	1	4	1	12_6384185_A_G,0.9995,-0.10616	12_6384185_A_G,0.8594,-0.733577761620437;12_6394620_T_C,0.0454,-0.0303988619392426;12_6394052_T_G,0.0361,-0.0243852559848746;12_6394932_G_A,0.01566,-0.0108823450880933
Nedelec_2016	Chronic diseases of tonsils and adenoids	ENSG00000111321.11_12_6384253_6384454	LTBR.11_12_6384253_6384454	macrophage	exon	12_6384185_A_G	12_6384185_A_G	12	6384185	6384185	0.998535	0.999023	12_6384185_A_G	1	1	1	12_6384185_A_G,0.9995,-0.10616	12_6384185_A_G,0.999,-0.662305117020527
Nedelec_2016	Chronic diseases of tonsils and adenoids	ENSG00000111321.11_12_6384253_6384454	LTBR.11_12_6384253_6384454	macrophage	exon	12_6384185_A_G	12_6384185_A_G	12	6384185	6384185	0.998047	0.998535	12_6384185_A_G	1	1	1	12_6384185_A_G,0.9995,-0.10616	12_6384185_A_G,0.9985,-0.724011569354916
GEUVADIS	Chronic diseases of tonsils and adenoids	ENSG00000111321.11_12_6384253_6384454	LTBR.11_12_6384253_6384454	lymphoblastoid cell line	exon	12_6384185_A_G	12_6384185_A_G	12	6384185	6384185	0.998047	0.998535	12_6384185_A_G	1	1	1	12_6384185_A_G,0.9995,-0.10616	12_6384185_A_G,0.9985,-0.673988473906499
Alasoo_2018	Chronic diseases of tonsils and adenoids	ENSG00000111321.11_12_6384588_6384684	LTBR.11_12_6384588_6384684	macrophage	exon	12_6384185_A_G	12_6384185_A_G	12	6384185	6402830	0.850586	0.851074	12_6384185_A_G	1	8	1	12_6384185_A_G,0.9995,-0.10616	12_6384185_A_G,0.851,-0.912197198808309;12_6390939_T_G,0.02544,-0.0222524440874336;12_6402830_C_A,0.01785,-0.0161004371107683;12_6393195_T_C,0.01628,-0.0136377013964197;12_6394620_T_C,0.01566,-0.0122768432211938;12_6395607_T_G,0.01371,-0.011478929893437;12_6391677_G_A,0.01345,-0.011233227275414;12_6394932_G_A,0.012596,-0.0102998248987621
Quach_2016	Chronic diseases of tonsils and adenoids	ENSG00000111321.11_12_6384588_6384684	LTBR.11_12_6384588_6384684	CD14-positive, CD16-negative classical monocyte	exon	12_6384185_A_G	12_6384185_A_G	12	6384185	6384185	0.999023	0.999512	12_6384185_A_G	1	1	1	12_6384185_A_G,0.9995,-0.10616	12_6384185_A_G,0.9995,-1.12237430567182
Nedelec_2016	Chronic diseases of tonsils and adenoids	ENSG00000111321.11_12_6384588_6384684	LTBR.11_12_6384588_6384684	macrophage	exon	12_6384185_A_G	12_6384185_A_G	12	6384185	6384185	0.977051	0.977539	12_6384185_A_G	1	1	1	12_6384185_A_G,0.9995,-0.10616	12_6384185_A_G,0.9775,-0.691906793089653
Nedelec_2016	Chronic diseases of tonsils and adenoids	ENSG00000111321.11_12_6384588_6384684	LTBR.11_12_6384588_6384684	macrophage	exon	12_6384185_A_G	12_6384185_A_G	12	6384185	6384185	0.999512	0.999512	12_6384185_A_G	1	1	1	12_6384185_A_G,0.9995,-0.10616	12_6384185_A_G,1.0,-0.726711642301586
GEUVADIS	Chronic diseases of tonsils and adenoids	ENSG00000111321.11_12_6384588_6384684	LTBR.11_12_6384588_6384684	lymphoblastoid cell line	exon	12_6384185_A_G	12_6384185_A_G	12	6384185	6384185	0.998535	0.999023	12_6384185_A_G	1	1	1	12_6384185_A_G,0.9995,-0.10616	12_6384185_A_G,0.999,-0.809716996071446
Alasoo_2018	Chronic diseases of tonsils and adenoids	ENSG00000111321.11_12_6385022_6385036	LTBR.11_12_6385022_6385036	macrophage	exon	12_6384185_A_G	12_6384185_A_G	12	6384185	6402830	0.882324	0.882812	12_6384185_A_G	1	7	1	12_6384185_A_G,0.9995,-0.10616	12_6384185_A_G,0.883,-0.990475014829803;12_6390939_T_G,0.01851,-0.0175104232299926;12_6394620_T_C,0.01509,-0.0131720793453158;12_6394932_G_A,0.01145,-0.0105918105208148;12_6394052_T_G,0.010956,-0.00988723231025824;12_6393195_T_C,0.01065,-0.00984694698967233;12_6402830_C_A,0.01016,-0.0100334970222976
Quach_2016	Chronic diseases of tonsils and adenoids	ENSG00000111321.11_12_6385022_6385036	LTBR.11_12_6385022_6385036	CD14-positive, CD16-negative classical monocyte	exon	12_6384185_A_G	12_6384185_A_G	12	6384185	6384185	0.987305	0.987793	12_6384185_A_G	1	1	1	12_6384185_A_G,0.9995,-0.10616	12_6384185_A_G,0.988,-1.15273017359473
Nedelec_2016	Chronic diseases of tonsils and adenoids	ENSG00000111321.11_12_6385022_6385036	LTBR.11_12_6385022_6385036	macrophage	exon	12_6384185_A_G	12_6384185_A_G	12	6384185	6391677	0.756348	0.756836	12_6384185_A_G	1	5	1	12_6384185_A_G,0.9995,-0.10616	12_6384185_A_G,0.757,-0.509986048497891;12_6386109_C_A,0.11804,-0.0684644390952617;12_6388094_A_G,0.04538,-0.0252733513882226;12_6390939_T_G,0.032,-0.0175620882002369;12_6391677_G_A,0.01755,-0.00915337481449227
TwinsUK	Chronic diseases of tonsils and adenoids	ENSG00000111321.11_12_6385022_6385036	LTBR.11_12_6385022_6385036	lymphoblastoid cell line	exon	12_6384185_A_G	12_6384185_A_G	12	6384185	6384185	0.98584	0.986328	12_6384185_A_G	1	1	1	12_6384185_A_G,0.9995,-0.10616	12_6384185_A_G,0.9863,-0.976159389307292
Quach_2016	Chronic diseases of tonsils and adenoids	ENSG00000111321.11_12_6385022_6385036	LTBR.11_12_6385022_6385036	CD14-positive, CD16-negative classical monocyte	exon	12_6384185_A_G	12_6384185_A_G	12	6384185	6393195	0.834473	0.834961	12_6384185_A_G	1	3	1	12_6384185_A_G,0.9995,-0.10616	12_6384185_A_G,0.835,-0.690406980938538;12_6388094_A_G,0.0972,-0.0733267524760518;12_6393195_T_C,0.03275,-0.0236916783486574
Nedelec_2016	Chronic diseases of tonsils and adenoids	ENSG00000111321.11_12_6385022_6385036	LTBR.11_12_6385022_6385036	macrophage	exon	12_6384185_A_G	12_6384185_A_G	12	6384185	6384185	0.999023	0.999512	12_6384185_A_G	1	1	1	12_6384185_A_G,0.9995,-0.10616	12_6384185_A_G,0.9995,-0.811722521722703
GEUVADIS	Chronic diseases of tonsils and adenoids	ENSG00000111321.11_12_6385022_6385036	LTBR.11_12_6385022_6385036	lymphoblastoid cell line	exon	12_6384185_A_G	12_6384185_A_G	12	6384185	6384185	0.990723	0.991211	12_6384185_A_G	1	1	1	12_6384185_A_G,0.9995,-0.10616	12_6384185_A_G,0.991,-0.768121350652903
Nedelec_2016	Chronic diseases of tonsils and adenoids	ENSG00000111321.11_12_6385037_6385110	LTBR.11_12_6385037_6385110	macrophage	exon	12_6384185_A_G	12_6384185_A_G	12	6384185	6384185	0.958984	0.959473	12_6384185_A_G	1	1	1	12_6384185_A_G,0.9995,-0.10616	12_6384185_A_G,0.9595,-0.691481280411488
Quach_2016	Chronic diseases of tonsils and adenoids	ENSG00000111321.11_12_6385037_6385110	LTBR.11_12_6385037_6385110	CD14-positive, CD16-negative classical monocyte	exon	12_6384185_A_G	12_6384185_A_G	12	6384185	6384185	0.999023	0.999512	12_6384185_A_G	1	1	1	12_6384185_A_G,0.9995,-0.10616	12_6384185_A_G,0.9995,-1.31743485414969
Nedelec_2016	Chronic diseases of tonsils and adenoids	ENSG00000111321.11_12_6385037_6385110	LTBR.11_12_6385037_6385110	macrophage	exon	12_6384185_A_G	12_6384185_A_G	12	6384185	6384185	0.999512	0.999512	12_6384185_A_G	1	1	1	12_6384185_A_G,0.9995,-0.10616	12_6384185_A_G,1.0,-0.839721695750643
TwinsUK	Chronic diseases of tonsils and adenoids	ENSG00000111321.11_12_6385037_6385110	LTBR.11_12_6385037_6385110	lymphoblastoid cell line	exon	12_6384185_A_G	12_6384185_A_G	12	6384185	6384185	0.999023	0.999512	12_6384185_A_G	1	1	1	12_6384185_A_G,0.9995,-0.10616	12_6384185_A_G,0.9995,-1.04285496221348
Alasoo_2018	Chronic diseases of tonsils and adenoids	ENSG00000111321.11_12_6385037_6385110	LTBR.11_12_6385037_6385110	macrophage	exon	12_6384185_A_G	12_6384185_A_G	12	6384185	6402830	0.717773	0.718262	12_6384185_A_G	1	10	1	12_6384185_A_G,0.9995,-0.10616	12_6384185_A_G,0.7183,-0.793328235816938;12_6390939_T_G,0.0504,-0.0474401802811935;12_6394932_G_A,0.0296,-0.027239910890537;12_6393195_T_C,0.02608,-0.02397757108123;12_6402830_C_A,0.02567,-0.0252025384378299;12_6394620_T_C,0.02443,-0.0210630259576793;12_6394052_T_G,0.02306,-0.0206408090162741;12_6391677_G_A,0.0223,-0.0207320947989597;12_6388094_A_G,0.02011,-0.0192250984631169;12_6395607_T_G,0.019…
Quach_2016	Chronic diseases of tonsils and adenoids	ENSG00000111321.11_12_6385037_6385110	LTBR.11_12_6385037_6385110	CD14-positive, CD16-negative classical monocyte	exon	12_6384185_A_G	12_6384185_A_G	12	6384185	6384185	0.980957	0.981445	12_6384185_A_G	1	1	1	12_6384185_A_G,0.9995,-0.10616	12_6384185_A_G,0.9814,-0.919474892659246
Quach_2016	Chronic diseases of tonsils and adenoids	ENSG00000111321.11_12_6385037_6385110	LTBR.11_12_6385037_6385110	CD14-positive, CD16-negative classical monocyte	exon	12_6384185_A_G	12_6384185_A_G	12	6384185	6384185	0.959961	0.960449	12_6384185_A_G	1	1	1	12_6384185_A_G,0.9995,-0.10616	12_6384185_A_G,0.9604,-1.07655862211781
GEUVADIS	Chronic diseases of tonsils and adenoids	ENSG00000111321.11_12_6385037_6385110	LTBR.11_12_6385037_6385110	lymphoblastoid cell line	exon	12_6384185_A_G	12_6384185_A_G	12	6384185	6384185	0.995117	0.995605	12_6384185_A_G	1	1	1	12_6384185_A_G,0.9995,-0.10616	12_6384185_A_G,0.9956,-0.829488737784519
Quach_2016	Chronic diseases of tonsils and adenoids	ENSG00000111321.11_12_6385111_6385118	LTBR.11_12_6385111_6385118	CD14-positive, CD16-negative classical monocyte	exon	12_6384185_A_G	12_6384185_A_G	12	6384185	6384185	0.996094	0.996582	12_6384185_A_G	1	1	1	12_6384185_A_G,0.9995,-0.10616	12_6384185_A_G,0.9966,-1.20995181184133
Quach_2016	Chronic diseases of tonsils and adenoids	ENSG00000111321.11_12_6385111_6385118	LTBR.11_12_6385111_6385118	CD14-positive, CD16-negative classical monocyte	exon	12_6384185_A_G	12_6384185_A_G	12	6384185	6384185	0.999023	0.999512	12_6384185_A_G	1	1	1	12_6384185_A_G,0.9995,-0.10616	12_6384185_A_G,0.9995,-1.15501735092012
Quach_2016	Chronic diseases of tonsils and adenoids	ENSG00000111321.11_12_6385111_6385118	LTBR.11_12_6385111_6385118	CD14-positive, CD16-negative classical monocyte	exon	12_6384185_A_G	12_6384185_A_G	12	6384185	6384185	0.999512	0.999512	12_6384185_A_G	1	1	1	12_6384185_A_G,0.9995,-0.10616	12_6384185_A_G,1.0,-1.00159786733615
Nedelec_2016	Chronic diseases of tonsils and adenoids	ENSG00000111321.11_12_6385111_6385118	LTBR.11_12_6385111_6385118	macrophage	exon	12_6384185_A_G	12_6384185_A_G	12	6384185	6388094	0.886719	0.887207	12_6384185_A_G	1	3	1	12_6384185_A_G,0.9995,-0.10616	12_6384185_A_G,0.887,-0.627389504379399;12_6386109_C_A,0.0554,-0.0328061081073578;12_6388094_A_G,0.02849,-0.016403330736155
Nedelec_2016	Chronic diseases of tonsils and adenoids	ENSG00000111321.11_12_6385111_6385118	LTBR.11_12_6385111_6385118	macrophage	exon	12_6384185_A_G	12_6384185_A_G	12	6384185	6384185	0.999512	0.999512	12_6384185_A_G	1	1	1	12_6384185_A_G,0.9995,-0.10616	12_6384185_A_G,1.0,-0.894107040879416
TwinsUK	Chronic diseases of tonsils and adenoids	ENSG00000111321.11_12_6385111_6385118	LTBR.11_12_6385111_6385118	lymphoblastoid cell line	exon	12_6384185_A_G	12_6384185_A_G	12	6384185	6384185	0.993164	0.993652	12_6384185_A_G	1	1	1	12_6384185_A_G,0.9995,-0.10616	12_6384185_A_G,0.9937,-0.894108736920178
GEUVADIS	Chronic diseases of tonsils and adenoids	ENSG00000111321.11_12_6385111_6385118	LTBR.11_12_6385111_6385118	lymphoblastoid cell line	exon	12_6384185_A_G	12_6384185_A_G	12	6384185	6391677	0.853027	0.853516	12_6384185_A_G	1	3	1	12_6384185_A_G,0.9995,-0.10616	12_6384185_A_G,0.8535,-0.642418399951346;12_6391677_G_A,0.07983,-0.0591497209339897;12_6386109_C_A,0.03134,-0.0230303076230243
Quach_2016	Chronic diseases of tonsils and adenoids	ENSG00000111321.11_12_6385119_6385147	LTBR.11_12_6385119_6385147	CD14-positive, CD16-negative classical monocyte	exon	12_6384185_A_G	12_6384185_A_G	12	6384185	6384185	0.999023	0.999512	12_6384185_A_G	1	1	1	12_6384185_A_G,0.9995,-0.10616	12_6384185_A_G,0.9995,-0.864196678610303
Nedelec_2016	Chronic diseases of tonsils and adenoids	ENSG00000111321.11_12_6385119_6385147	LTBR.11_12_6385119_6385147	macrophage	exon	12_6384185_A_G	12_6384185_A_G	12	6384185	6384185	0.976074	0.976562	12_6384185_A_G	1	1	1	12_6384185_A_G,0.9995,-0.10616	12_6384185_A_G,0.9766,-0.717758844904874
TwinsUK	Chronic diseases of tonsils and adenoids	ENSG00000111321.11_12_6385119_6385147	LTBR.11_12_6385119_6385147	lymphoblastoid cell line	exon	12_6384185_A_G	12_6384185_A_G	12	6384185	6384185	0.99707	0.997559	12_6384185_A_G	1	1	1	12_6384185_A_G,0.9995,-0.10616	12_6384185_A_G,0.9976,-1.00582796518738
Quach_2016	Chronic diseases of tonsils and adenoids	ENSG00000111321.11_12_6385119_6385147	LTBR.11_12_6385119_6385147	CD14-positive, CD16-negative classical monocyte	exon	12_6384185_A_G	12_6384185_A_G	12	6384185	6402830	0.735352	0.73584	12_6384185_A_G	1	4	1	12_6384185_A_G,0.9995,-0.10616	12_6384185_A_G,0.736,-0.582034429330671;12_6388094_A_G,0.1638,-0.118651330949375;12_6394932_G_A,0.03864,-0.0266558816111152;12_6402830_C_A,0.03262,-0.0225127122564663
Quach_2016	Chronic diseases of tonsils and adenoids	ENSG00000111321.11_12_6385119_6385147	LTBR.11_12_6385119_6385147	CD14-positive, CD16-negative classical monocyte	exon	12_6384185_A_G	12_6384185_A_G	12	6384185	6394932	0.824707	0.825195	12_6384185_A_G	1	3	1	12_6384185_A_G,0.9995,-0.10616	12_6384185_A_G,0.825,-0.71816026318251;12_6388094_A_G,0.0847,-0.067239690028586;12_6394932_G_A,0.0521,-0.0403083610909383
Quach_2016	Chronic diseases of tonsils and adenoids	ENSG00000111321.11_12_6385119_6385147	LTBR.11_12_6385119_6385147	CD14-positive, CD16-negative classical monocyte	exon	12_6384185_A_G	12_6384185_A_G	12	6384185	6384185	0.98584	0.986328	12_6384185_A_G	1	1	1	12_6384185_A_G,0.9995,-0.10616	12_6384185_A_G,0.9863,-0.817532193606609
Nedelec_2016	Chronic diseases of tonsils and adenoids	ENSG00000111321.11_12_6385119_6385147	LTBR.11_12_6385119_6385147	macrophage	exon	12_6384185_A_G	12_6384185_A_G	12	6384185	6384185	0.999512	0.999512	12_6384185_A_G	1	1	1	12_6384185_A_G,0.9995,-0.10616	12_6384185_A_G,1.0,-0.778182546310153
Quach_2016	Chronic diseases of tonsils and adenoids	ENSG00000111321.11_12_6385119_6385147	LTBR.11_12_6385119_6385147	CD14-positive, CD16-negative classical monocyte	exon	12_6384185_A_G	12_6384185_A_G	12	6384185	6393195	0.852051	0.852539	12_6384185_A_G	1	3	1	12_6384185_A_G,0.9995,-0.10616	12_6384185_A_G,0.8525,-0.671041274069477;12_6393195_T_C,0.0777,-0.0549667878184653;12_6388094_A_G,0.05344,-0.0383250688094429
GEUVADIS	Chronic diseases of tonsils and adenoids	ENSG00000111321.11_12_6385119_6385147	LTBR.11_12_6385119_6385147	lymphoblastoid cell line	exon	12_6384185_A_G	12_6384185_A_G	12	6384185	6384185	0.998047	0.998535	12_6384185_A_G	1	1	1	12_6384185_A_G,0.9995,-0.10616	12_6384185_A_G,0.9985,-0.73704039884382
TwinsUK	Chronic diseases of tonsils and adenoids	ENSG00000111321.11_12_6386444_6386444	LTBR.11_12_6386444_6386444	skin of body	exon	12_6384185_A_G	12_6384185_A_G	12	6383483	6394932	0.727539	0.728027	12_6384185_A_G	1	10	1	12_6384185_A_G,0.9995,-0.10616	12_6384185_A_G,0.728,-0.308170971580879;12_6390939_T_G,0.0967,-0.0392789001452828;12_6388094_A_G,0.05597,-0.0201796673102922;12_6386109_C_A,0.02509,-0.00788827487557727;12_6391677_G_A,0.011086,-0.00383641808671709;12_6383483_A_C,0.01061,-0.00339646779907496;12_6394620_T_C,0.01056,-0.00365236259564527;12_6394052_T_G,0.00829,-0.00274055839561935;12_6393195_T_C,0.0071,-0.00227626791126269;12_6394932…
TwinsUK	Chronic diseases of tonsils and adenoids	ENSG00000111321.11_12_6391225_6391566	LTBR.11_12_6391225_6391566	skin of body	exon	12_6384185_A_G	12_6384185_A_G	12	6383483	6394932	0.606445	0.606934	12_6384185_A_G	1	9	1	12_6384185_A_G,0.9995,-0.10616	12_6384185_A_G,0.607,-0.243863954094517;12_6388094_A_G,0.0877,-0.0320813316247498;12_6386109_C_A,0.065,-0.0217673413771832;12_6391677_G_A,0.03928,-0.0156826096284341;12_6393195_T_C,0.03525,-0.0140940604094911;12_6394932_G_A,0.03348,-0.0134628544686451;12_6394620_T_C,0.0332,-0.0132920306910613;12_6394052_T_G,0.0318,-0.0126709584257341;12_6383483_A_C,0.0273,-0.0100660770965069
HipSci	Chronic diseases of tonsils and adenoids	ENSG00000111321.11_12_6385278_6385379	LTBR.11_12_6385278_6385379	induced pluripotent stem cell	exon	12_6384185_A_G	12_6384185_A_G	12	6384185	6397224	0.857422	0.85791	12_6384185_A_G	1	6	1	12_6384185_A_G,0.9995,-0.10616	12_6384185_A_G,0.858,-0.957937788975731;12_6391677_G_A,0.0266,-0.0250188430455589;12_6395607_T_G,0.02376,-0.0221749710367848;12_6394620_T_C,0.0213,-0.0184998918960684;12_6397224_A_G,0.01813,-0.0167247819346985;12_6393195_T_C,0.015114,-0.0138757833638528
HipSci	Chronic diseases of tonsils and adenoids	ENSG00000111321.11_12_6385111_6385118	LTBR.11_12_6385111_6385118	induced pluripotent stem cell	exon	12_6384185_A_G	12_6384185_A_G	12	6384185	6397224	0.918945	0.919434	12_6384185_A_G	1	4	1	12_6384185_A_G,0.9995,-0.10616	12_6384185_A_G,0.9194,-0.840943559162863;12_6395607_T_G,0.0182,-0.0138017377352013;12_6397224_A_G,0.01051,-0.00786173558972059;12_6391677_G_A,0.009895,-0.0075255545554547
Quach_2016	Chronic diseases of tonsils and adenoids	ENSG00000111321.11_12_6385227_6385277	LTBR.11_12_6385227_6385277	CD14-positive, CD16-negative classical monocyte	exon	12_6384185_A_G	12_6384185_A_G	12	6384185	6384185	0.962891	0.963379	12_6384185_A_G	1	1	1	12_6384185_A_G,0.9995,-0.10616	12_6384185_A_G,0.9634,-1.1346105696245
TwinsUK	Chronic diseases of tonsils and adenoids	ENSG00000111321.11_12_6390660_6390735	LTBR.11_12_6390660_6390735	adipose tissue	exon	12_6384185_A_G	12_6384185_A_G	12	6384185	6388094	0.87793	0.878418	12_6384185_A_G	1	2	1	12_6384185_A_G,0.9995,-0.10616	12_6384185_A_G,0.8784,-0.652871870193104;12_6388094_A_G,0.0883,-0.0626173038723522
FUSION	Chronic diseases of tonsils and adenoids	ENSG00000111321.11_12_6391225_6391566	LTBR.11_12_6391225_6391566	adipose tissue	exon	12_6384185_A_G	12_6384185_A_G	12	6384185	6388094	0.679688	0.680176	12_6384185_A_G	1	3	1	12_6384185_A_G,0.9995,-0.10616	12_6384185_A_G,0.68,-0.351697506813777;12_6386109_C_A,0.1544,-0.0770906385482653;12_6388094_A_G,0.1458,-0.0727731929774803
FUSION	Chronic diseases of tonsils and adenoids	ENSG00000111321.11_12_6390736_6391111	LTBR.11_12_6390736_6391111	skeletal muscle tissue	exon	12_6384185_A_G	12_6384185_A_G	12	6384185	6388094	0.783691	0.78418	12_6384185_A_G	1	3	1	12_6384185_A_G,0.9995,-0.10616	12_6384185_A_G,0.784,-0.664344667317686;12_6386109_C_A,0.09406,-0.076810019762902;12_6388094_A_G,0.083,-0.0677635829783835
Nedelec_2016	Chronic diseases of tonsils and adenoids	ENSG00000111321.11_12_6385227_6385277	LTBR.11_12_6385227_6385277	macrophage	exon	12_6384185_A_G	12_6384185_A_G	12	6384185	6384185	0.98584	0.986328	12_6384185_A_G	1	1	1	12_6384185_A_G,0.9995,-0.10616	12_6384185_A_G,0.9863,-0.817789506759452
TwinsUK	Chronic diseases of tonsils and adenoids	ENSG00000111321.11_12_6385227_6385277	LTBR.11_12_6385227_6385277	lymphoblastoid cell line	exon	12_6384185_A_G	12_6384185_A_G	12	6384185	6384185	0.967773	0.968262	12_6384185_A_G	1	1	1	12_6384185_A_G,0.9995,-0.10616	12_6384185_A_G,0.9683,-0.986332336577888
Quach_2016	Chronic diseases of tonsils and adenoids	ENSG00000111321.11_12_6385227_6385277	LTBR.11_12_6385227_6385277	CD14-positive, CD16-negative classical monocyte	exon	12_6384185_A_G	12_6384185_A_G	12	6384185	6384185	0.991211	0.991699	12_6384185_A_G	1	1	1	12_6384185_A_G,0.9995,-0.10616	12_6384185_A_G,0.9917,-0.975444997978807
Quach_2016	Chronic diseases of tonsils and adenoids	ENSG00000111321.11_12_6385227_6385277	LTBR.11_12_6385227_6385277	CD14-positive, CD16-negative classical monocyte	exon	12_6384185_A_G	12_6384185_A_G	12	6384185	6384185	0.999512	0.999512	12_6384185_A_G	1	1	1	12_6384185_A_G,0.9995,-0.10616	12_6384185_A_G,1.0,-1.36806312246291
Nedelec_2016	Chronic diseases of tonsils and adenoids	ENSG00000111321.11_12_6385227_6385277	LTBR.11_12_6385227_6385277	macrophage	exon	12_6384185_A_G	12_6384185_A_G	12	6384185	6384185	0.997559	0.998047	12_6384185_A_G	1	1	1	12_6384185_A_G,0.9995,-0.10616	12_6384185_A_G,0.998,-0.764978744180436
Quach_2016	Chronic diseases of tonsils and adenoids	ENSG00000111321.11_12_6385227_6385277	LTBR.11_12_6385227_6385277	CD14-positive, CD16-negative classical monocyte	exon	12_6384185_A_G	12_6384185_A_G	12	6384185	6384185	0.964355	0.964844	12_6384185_A_G	1	1	1	12_6384185_A_G,0.9995,-0.10616	12_6384185_A_G,0.965,-1.07706935872063
TwinsUK	Chronic diseases of tonsils and adenoids	ENSG00000111321.11_12_6390112_6390340	LTBR.11_12_6390112_6390340	skin of body	exon	12_6384185_A_G	12_6384185_A_G	12	6384185	6390939	0.856445	0.856934	12_6384185_A_G	1	2	1	12_6384185_A_G,0.9995,-0.10616	12_6384185_A_G,0.857,-0.588865707235372;12_6390939_T_G,0.1095,-0.0754425191192359
TwinsUK	Chronic diseases of tonsils and adenoids	ENSG00000111321.11_12_6386066_6386162	LTBR.11_12_6386066_6386162	skin of body	exon	12_6384185_A_G	12_6384185_A_G	12	6384185	6384185	0.974609	0.975098	12_6384185_A_G	1	1	1	12_6384185_A_G,0.9995,-0.10616	12_6384185_A_G,0.975,-0.866803107127772
Alasoo_2018	Chronic diseases of tonsils and adenoids	ENSG00000111321.11_12_6385227_6385277	LTBR.11_12_6385227_6385277	macrophage	exon	12_6384185_A_G	12_6384185_A_G	12	6384185	6402830	0.529297	0.529785	12_6384185_A_G	1	11	1	12_6384185_A_G,0.9995,-0.10616	12_6384185_A_G,0.53,-0.582255107471704;12_6394620_T_C,0.0641,-0.0554674937148349;12_6390939_T_G,0.05524,-0.0514237685327891;12_6394932_G_A,0.0542,-0.0496853068118012;12_6393195_T_C,0.04572,-0.0417457255526548;12_6388094_A_G,0.04486,-0.0427396953666918;12_6394052_T_G,0.0448,-0.0398698664270883;12_6391677_G_A,0.04132,-0.0381180684738816;12_6386109_C_A,0.0355,-0.0343004292536262;12_6395607_T_G,0.031…
GEUVADIS	Chronic diseases of tonsils and adenoids	ENSG00000111321.11_12_6385227_6385277	LTBR.11_12_6385227_6385277	lymphoblastoid cell line	exon	12_6384185_A_G	12_6384185_A_G	12	6384185	6384185	0.999512	0.999512	12_6384185_A_G	1	1	1	12_6384185_A_G,0.9995,-0.10616	12_6384185_A_G,1.0,-0.837188018880299
TwinsUK	Chronic diseases of tonsils and adenoids	ENSG00000111321.11_12_6385278_6385379	LTBR.11_12_6385278_6385379	adipose tissue	exon	12_6384185_A_G	12_6384185_A_G	12	6384185	6384185	0.995605	0.996094	12_6384185_A_G	1	1	1	12_6384185_A_G,0.9995,-0.10616	12_6384185_A_G,0.996,-0.947345846765697
TwinsUK	Chronic diseases of tonsils and adenoids	ENSG00000111321.11_12_6385119_6385147	LTBR.11_12_6385119_6385147	adipose tissue	exon	12_6384185_A_G	12_6384185_A_G	12	6384185	6384185	0.998535	0.999023	12_6384185_A_G	1	1	1	12_6384185_A_G,0.9995,-0.10616	12_6384185_A_G,0.999,-0.898342302423332
TwinsUK	Chronic diseases of tonsils and adenoids	ENSG00000111321.11_12_6385278_6385379	LTBR.11_12_6385278_6385379	skin of body	exon	12_6384185_A_G	12_6384185_A_G	12	6384185	6384185	0.997559	0.998047	12_6384185_A_G	1	1	1	12_6384185_A_G,0.9995,-0.10616	12_6384185_A_G,0.998,-0.768886401226791
HipSci	Chronic diseases of tonsils and adenoids	ENSG00000111321.11_12_6390112_6390340	LTBR.11_12_6390112_6390340	induced pluripotent stem cell	exon	12_6384185_A_G	12_6384185_A_G	12	6384185	6384185	0.959961	0.960449	12_6384185_A_G	1	1	1	12_6384185_A_G,0.9995,-0.10616	12_6384185_A_G,0.9604,-1.08003919337502
BLUEPRINT	Chronic diseases of tonsils and adenoids	ENSG00000111321.11_12_6385278_6385379	LTBR.11_12_6385278_6385379	CD14-positive, CD16-negative classical monocyte	exon	12_6384185_A_G	12_6384185_A_G	12	6383483	6394052	0.644043	0.644531	12_6384185_A_G	1	7	1	12_6384185_A_G,0.9995,-0.10616	12_6384185_A_G,0.6445,-0.351310447601204;12_6391677_G_A,0.1153,-0.0577983221313;12_6386109_C_A,0.07056,-0.0349181455829768;12_6388094_A_G,0.06824,-0.0338114469379449;12_6383483_A_C,0.02806,-0.0131434936159843;12_6393195_T_C,0.01907,-0.0085812658206703;12_6394052_T_G,0.01907,-0.0085812658206703
TwinsUK	Chronic diseases of tonsils and adenoids	ENSG00000111321.11_12_6385278_6385379	LTBR.11_12_6385278_6385379	lymphoblastoid cell line	exon	12_6384185_A_G	12_6384185_A_G	12	6384185	6384185	0.999023	0.999512	12_6384185_A_G	1	1	1	12_6384185_A_G,0.9995,-0.10616	12_6384185_A_G,0.9995,-1.01605804641996
TwinsUK	Chronic diseases of tonsils and adenoids	ENSG00000111321.11_12_6385119_6385147	LTBR.11_12_6385119_6385147	skin of body	exon	12_6384185_A_G	12_6384185_A_G	12	6384185	6384185	0.996582	0.99707	12_6384185_A_G	1	1	1	12_6384185_A_G,0.9995,-0.10616	12_6384185_A_G,0.997,-0.644918640377999
Quach_2016	Chronic diseases of tonsils and adenoids	ENSG00000111321.11_12_6385278_6385379	LTBR.11_12_6385278_6385379	CD14-positive, CD16-negative classical monocyte	exon	12_6384185_A_G	12_6384185_A_G	12	6384185	6384185	0.994629	0.995117	12_6384185_A_G	1	1	1	12_6384185_A_G,0.9995,-0.10616	12_6384185_A_G,0.995,-1.14347046546287
TwinsUK	Chronic diseases of tonsils and adenoids	ENSG00000111321.11_12_6390736_6391111	LTBR.11_12_6390736_6391111	adipose tissue	exon	12_6384185_A_G	12_6384185_A_G	12	6384185	6384185	0.95459	0.955078	12_6384185_A_G	1	1	1	12_6384185_A_G,0.9995,-0.10616	12_6384185_A_G,0.955,-0.846318559696372
TwinsUK	Chronic diseases of tonsils and adenoids	ENSG00000111321.11_12_6385022_6385036	LTBR.11_12_6385022_6385036	adipose tissue	exon	12_6384185_A_G	12_6384185_A_G	12	6384185	6384185	0.996094	0.996582	12_6384185_A_G	1	1	1	12_6384185_A_G,0.9995,-0.10616	12_6384185_A_G,0.9966,-0.754127186042025
Quach_2016	Chronic diseases of tonsils and adenoids	ENSG00000111321.11_12_6385278_6385379	LTBR.11_12_6385278_6385379	CD14-positive, CD16-negative classical monocyte	exon	12_6384185_A_G	12_6384185_A_G	12	6384185	6388094	0.919434	0.919922	12_6384185_A_G	1	2	1	12_6384185_A_G,0.9995,-0.10616	12_6384185_A_G,0.92,-0.861462798499279;12_6388094_A_G,0.05322,-0.0454225478899323
Quach_2016	Chronic diseases of tonsils and adenoids	ENSG00000111321.11_12_6385278_6385379	LTBR.11_12_6385278_6385379	CD14-positive, CD16-negative classical monocyte	exon	12_6384185_A_G	12_6384185_A_G	12	6384185	6394932	0.661133	0.661621	12_6384185_A_G	1	3	1	12_6384185_A_G,0.9995,-0.10616	12_6384185_A_G,0.6616,-0.744232025459366;12_6388094_A_G,0.197,-0.204428867706322;12_6394932_G_A,0.1289,-0.130325947891972
TwinsUK	Chronic diseases of tonsils and adenoids	ENSG00000111321.11_12_6385227_6385277	LTBR.11_12_6385227_6385277	adipose tissue	exon	12_6384185_A_G	12_6384185_A_G	12	6384185	6384185	0.999512	0.999512	12_6384185_A_G	1	1	1	12_6384185_A_G,0.9995,-0.10616	12_6384185_A_G,1.0,-0.890507377034681
TwinsUK	Chronic diseases of tonsils and adenoids	ENSG00000111321.11_12_6385037_6385110	LTBR.11_12_6385037_6385110	adipose tissue	exon	12_6384185_A_G	12_6384185_A_G	12	6384185	6384185	0.98877	0.989258	12_6384185_A_G	1	1	1	12_6384185_A_G,0.9995,-0.10616	12_6384185_A_G,0.9893,-0.794957614895443
Quach_2016	Chronic diseases of tonsils and adenoids	ENSG00000111321.11_12_6385278_6385379	LTBR.11_12_6385278_6385379	CD14-positive, CD16-negative classical monocyte	exon	12_6384185_A_G	12_6384185_A_G	12	6384185	6384185	0.999512	0.999512	12_6384185_A_G	1	1	1	12_6384185_A_G,0.9995,-0.10616	12_6384185_A_G,1.0,-1.36082839868328
Nedelec_2016	Chronic diseases of tonsils and adenoids	ENSG00000111321.11_12_6385278_6385379	LTBR.11_12_6385278_6385379	macrophage	exon	12_6384185_A_G	12_6384185_A_G	12	6384185	6384185	0.999023	0.999512	12_6384185_A_G	1	1	1	12_6384185_A_G,0.9995,-0.10616	12_6384185_A_G,0.9995,-0.850918541716959
Nedelec_2016	Chronic diseases of tonsils and adenoids	ENSG00000111321.11_12_6385278_6385379	LTBR.11_12_6385278_6385379	macrophage	exon	12_6384185_A_G	12_6384185_A_G	12	6384185	6384185	0.999512	0.999512	12_6384185_A_G	1	1	1	12_6384185_A_G,0.9995,-0.10616	12_6384185_A_G,1.0,-0.838252327138553
GEUVADIS	Chronic diseases of tonsils and adenoids	ENSG00000111321.11_12_6385278_6385379	LTBR.11_12_6385278_6385379	lymphoblastoid cell line	exon	12_6384185_A_G	12_6384185_A_G	12	6384185	6384185	0.999512	0.999512	12_6384185_A_G	1	1	1	12_6384185_A_G,0.9995,-0.10616	12_6384185_A_G,1.0,-0.872391475631976
HipSci	Chronic diseases of tonsils and adenoids	ENSG00000111321.11_12_6386066_6386162	LTBR.11_12_6386066_6386162	induced pluripotent stem cell	exon	12_6384185_A_G	12_6384185_A_G	12	6384185	6402830	0.674316	0.674805	12_6384185_A_G	1	8	1	12_6384185_A_G,0.9995,-0.10616	12_6384185_A_G,0.675,-0.786429725128722;12_6395607_T_G,0.05508,-0.0539222432764459;12_6391677_G_A,0.05264,-0.0519063382794647;12_6394620_T_C,0.04346,-0.0395481959472407;12_6393195_T_C,0.0394,-0.0379514840809825;12_6397224_A_G,0.03662,-0.0354406602640897;12_6394052_T_G,0.02946,-0.0275911898669;12_6402830_C_A,0.02678,-0.0278168749823045
HipSci	Chronic diseases of tonsils and adenoids	ENSG00000111321.11_12_6386446_6387576	LTBR.11_12_6386446_6387576	induced pluripotent stem cell	exon	12_6384185_A_G	12_6384185_A_G	12	6384185	6402830	0.657715	0.658203	12_6384185_A_G	1	11	1	12_6384185_A_G,0.9995,-0.10616	12_6384185_A_G,0.658,-0.320662753868945;12_6390939_T_G,0.05124,-0.02014494328622;12_6391677_G_A,0.03436,-0.0131372858291666;12_6393195_T_C,0.0336,-0.0125555181379362;12_6394620_T_C,0.03232,-0.0113905797603252;12_6386109_C_A,0.0323,-0.0133213000579277;12_6394052_T_G,0.02916,-0.010563555405581;12_6395607_T_G,0.02696,-0.0101564089886556;12_6402830_C_A,0.02492,-0.00996619999445732;12_6394932_G_A,0.02…
HipSci	Chronic diseases of tonsils and adenoids	ENSG00000111321.11_12_6391112_6391224	LTBR.11_12_6391112_6391224	induced pluripotent stem cell	exon	12_6384185_A_G	12_6384185_A_G	12	6384185	6384185	0.999023	0.999512	12_6384185_A_G	1	1	1	12_6384185_A_G,0.9995,-0.10616	12_6384185_A_G,0.9995,-1.11324397991041
TwinsUK	Chronic diseases of tonsils and adenoids	ENSG00000111321.11_12_6386347_6386371	LTBR.11_12_6386347_6386371	adipose tissue	exon	12_6384185_A_G	12_6384185_A_G	12	6384185	6388094	0.825684	0.826172	12_6384185_A_G	1	3	1	12_6384185_A_G,0.9995,-0.10616	12_6384185_A_G,0.826,-0.634908509799984;12_6388094_A_G,0.09283,-0.0667515983848067;12_6386109_C_A,0.0806,-0.0530060095438854
TwinsUK	Chronic diseases of tonsils and adenoids	ENSG00000111321.11_12_6386372_6386443	LTBR.11_12_6386372_6386443	adipose tissue	exon	12_6384185_A_G	12_6384185_A_G	12	6384185	6388094	0.944336	0.944824	12_6384185_A_G	1	2	1	12_6384185_A_G,0.9995,-0.10616	12_6384185_A_G,0.945,-0.883131861776338;12_6388094_A_G,0.04297,-0.0370239025088046
BLUEPRINT	Chronic diseases of tonsils and adenoids	ENSG00000111321.11_12_6385840_6386065	LTBR.11_12_6385840_6386065	neutrophil	exon	12_6384185_A_G	12_6384185_A_G	12	6384185	6410671	0.722656	0.723145	12_6384185_A_G	1	7	1	12_6384185_A_G,0.9995,-0.10616	12_6384185_A_G,0.723,0.388611814011419;12_6386109_C_A,0.1332,0.0655824901397079;12_6388094_A_G,0.03848,0.0178492503597888;12_6391677_G_A,0.02074,0.00898685160679675;12_6410671_A_G,0.02002,0.00860827768335141;12_6395607_T_G,0.01358,0.00561796364099653;12_6397224_A_G,0.01156,0.00468730153579915
Quach_2016	Chronic diseases of tonsils and adenoids	ENSG00000111321.11_12_6386066_6386162	LTBR.11_12_6386066_6386162	CD14-positive, CD16-negative classical monocyte	exon	12_6384185_A_G	12_6384185_A_G	12	6384185	6384185	0.989746	0.990234	12_6384185_A_G	1	1	1	12_6384185_A_G,0.9995,-0.10616	12_6384185_A_G,0.99,-1.15718430898129
TwinsUK	Chronic diseases of tonsils and adenoids	ENSG00000111321.11_12_6386066_6386162	LTBR.11_12_6386066_6386162	lymphoblastoid cell line	exon	12_6384185_A_G	12_6384185_A_G	12	6384185	6384185	0.996094	0.996582	12_6384185_A_G	1	1	1	12_6384185_A_G,0.9995,-0.10616	12_6384185_A_G,0.9966,-0.956890027136003
Alasoo_2018	Chronic diseases of tonsils and adenoids	ENSG00000111321.11_12_6386066_6386162	LTBR.11_12_6386066_6386162	macrophage	exon	12_6384185_A_G	12_6384185_A_G	12	6384185	6395607	0.676758	0.677246	12_6384185_A_G	1	9	1	12_6384185_A_G,0.9995,-0.10616	12_6384185_A_G,0.6772,-0.723933368265177;12_6394620_T_C,0.0527,-0.0441327593731955;12_6390939_T_G,0.04794,-0.0432498055258852;12_6394932_G_A,0.04248,-0.0376003053642137;12_6393195_T_C,0.03375,-0.0296660151944971;12_6391677_G_A,0.02998,-0.0265703806303334;12_6394052_T_G,0.0262,-0.0222087932955345;12_6388094_A_G,0.02568,-0.0232732720718217;12_6395607_T_G,0.02333,-0.020432671872429
Quach_2016	Chronic diseases of tonsils and adenoids	ENSG00000111321.11_12_6386066_6386162	LTBR.11_12_6386066_6386162	CD14-positive, CD16-negative classical monocyte	exon	12_6384185_A_G	12_6384185_A_G	12	6384185	6384185	0.999023	0.999512	12_6384185_A_G	1	1	1	12_6384185_A_G,0.9995,-0.10616	12_6384185_A_G,0.9995,-1.1561999949219
Nedelec_2016	Chronic diseases of tonsils and adenoids	ENSG00000111321.11_12_6386066_6386162	LTBR.11_12_6386066_6386162	macrophage	exon	12_6384185_A_G	12_6384185_A_G	12	6384185	6384185	0.959473	0.959961	12_6384185_A_G	1	1	1	12_6384185_A_G,0.9995,-0.10616	12_6384185_A_G,0.96,-0.779692933655008
Quach_2016	Chronic diseases of tonsils and adenoids	ENSG00000111321.11_12_6386066_6386162	LTBR.11_12_6386066_6386162	CD14-positive, CD16-negative classical monocyte	exon	12_6384185_A_G	12_6384185_A_G	12	6384185	6393195	0.837891	0.838379	12_6384185_A_G	1	3	1	12_6384185_A_G,0.9995,-0.10616	12_6384185_A_G,0.8384,-0.802368642833049;12_6388094_A_G,0.064,-0.0558453211137406;12_6393195_T_C,0.0528,-0.0451576006399937
Nedelec_2016	Chronic diseases of tonsils and adenoids	ENSG00000111321.11_12_6386066_6386162	LTBR.11_12_6386066_6386162	macrophage	exon	12_6384185_A_G	12_6384185_A_G	12	6384185	6384185	0.999023	0.999512	12_6384185_A_G	1	1	1	12_6384185_A_G,0.9995,-0.10616	12_6384185_A_G,0.9995,-0.853006227502126
HipSci	Chronic diseases of tonsils and adenoids	ENSG00000111321.11_12_6386444_6386444	LTBR.11_12_6386444_6386444	induced pluripotent stem cell	exon	12_6384185_A_G	12_6384185_A_G	12	6384185	6395607	0.6875	0.687988	12_6384185_A_G	1	7	1	12_6384185_A_G,0.9995,-0.10616	12_6384185_A_G,0.688,-0.682596885840941;12_6388094_A_G,0.09924,-0.0866036846650855;12_6386109_C_A,0.0643,-0.058095711578358;12_6391677_G_A,0.05267,-0.0439766654478723;12_6393195_T_C,0.02538,-0.0206288451715394;12_6394052_T_G,0.0177,-0.0139795682103909;12_6395607_T_G,0.013374,-0.0109899311899751
GEUVADIS	Chronic diseases of tonsils and adenoids	ENSG00000111321.11_12_6386066_6386162	LTBR.11_12_6386066_6386162	lymphoblastoid cell line	exon	12_6384185_A_G	12_6384185_A_G	12	6384185	6384185	0.999512	0.999512	12_6384185_A_G	1	1	1	12_6384185_A_G,0.9995,-0.10616	12_6384185_A_G,1.0,-0.831823288114825
TwinsUK	Chronic diseases of tonsils and adenoids	ENSG00000111321.11_12_6385111_6385118	LTBR.11_12_6385111_6385118	skin of body	exon	12_6384185_A_G	12_6384185_A_G	12	6384185	6394932	0.603027	0.603516	12_6384185_A_G	1	8	1	12_6384185_A_G,0.9995,-0.10616	12_6384185_A_G,0.6035,-0.265271391446099;12_6390939_T_G,0.2098,-0.0934081455681303;12_6391677_G_A,0.03873,-0.0167015876866165;12_6388094_A_G,0.03238,-0.0124914829348438;12_6393195_T_C,0.02121,-0.00902287302987095;12_6394052_T_G,0.02116,-0.00899186767104414;12_6394932_G_A,0.01947,-0.00832090070992528;12_6394620_T_C,0.0191,-0.00812100546932915
Quach_2016	Chronic diseases of tonsils and adenoids	ENSG00000111321.11_12_6386347_6386371	LTBR.11_12_6386347_6386371	CD14-positive, CD16-negative classical monocyte	exon	12_6384185_A_G	12_6384185_A_G	12	6384185	6384185	0.998047	0.998535	12_6384185_A_G	1	1	1	12_6384185_A_G,0.9995,-0.10616	12_6384185_A_G,0.9985,-1.21808514265524
Nedelec_2016	Chronic diseases of tonsils and adenoids	ENSG00000111321.11_12_6386347_6386371	LTBR.11_12_6386347_6386371	macrophage	exon	12_6384185_A_G	12_6384185_A_G	12	6384185	6384185	0.983887	0.984375	12_6384185_A_G	1	1	1	12_6384185_A_G,0.9995,-0.10616	12_6384185_A_G,0.9844,-0.72255252278702
Quach_2016	Chronic diseases of tonsils and adenoids	ENSG00000111321.11_12_6386347_6386371	LTBR.11_12_6386347_6386371	CD14-positive, CD16-negative classical monocyte	exon	12_6384185_A_G	12_6384185_A_G	12	6384185	6384185	0.98584	0.986328	12_6384185_A_G	1	1	1	12_6384185_A_G,0.9995,-0.10616	12_6384185_A_G,0.9863,-0.969539227890197
TwinsUK	Chronic diseases of tonsils and adenoids	ENSG00000111321.11_12_6386347_6386371	LTBR.11_12_6386347_6386371	lymphoblastoid cell line	exon	12_6384185_A_G	12_6384185_A_G	12	6384185	6384185	0.999023	0.999512	12_6384185_A_G	1	1	1	12_6384185_A_G,0.9995,-0.10616	12_6384185_A_G,0.9995,-0.892448984206598
GEUVADIS	Chronic diseases of tonsils and adenoids	ENSG00000111321.11_12_6386347_6386371	LTBR.11_12_6386347_6386371	lymphoblastoid cell line	exon	12_6384185_A_G	12_6384185_A_G	12	6384185	6384185	0.999512	0.999512	12_6384185_A_G	1	1	1	12_6384185_A_G,0.9995,-0.10616	12_6384185_A_G,1.0,-0.76610868054901
GENCORD	Chronic diseases of tonsils and adenoids	ENSG00000111321.11_12_6390112_6390340	LTBR.11_12_6390112_6390340	fibroblast	exon	12_6384185_A_G	12_6384185_A_G	12	6383483	6388094	0.608887	0.609375	12_6384185_A_G	1	4	1	12_6384185_A_G,0.9995,-0.10616	12_6384185_A_G,0.6094,-0.467644798752736;12_6383483_A_C,0.3005,-0.218699609047324;12_6386109_C_A,0.02533,-0.0168147751678911;12_6388094_A_G,0.02258,-0.0148790169029054
Quach_2016	Chronic diseases of tonsils and adenoids	ENSG00000111321.11_12_6386372_6386443	LTBR.11_12_6386372_6386443	CD14-positive, CD16-negative classical monocyte	exon	12_6384185_A_G	12_6384185_A_G	12	6384185	6402830	0.818359	0.818848	12_6384185_A_G	1	3	1	12_6384185_A_G,0.9995,-0.10616	12_6384185_A_G,0.819,-1.02467580061774;12_6402830_C_A,0.0953,-0.107774730763873;12_6388094_A_G,0.04782,-0.054437760003056
Nedelec_2016	Chronic diseases of tonsils and adenoids	ENSG00000111321.11_12_6386372_6386443	LTBR.11_12_6386372_6386443	macrophage	exon	12_6384185_A_G	12_6384185_A_G	12	6384185	6384185	0.984375	0.984863	12_6384185_A_G	1	1	1	12_6384185_A_G,0.9995,-0.10616	12_6384185_A_G,0.985,-0.835509693757332
Quach_2016	Chronic diseases of tonsils and adenoids	ENSG00000111321.11_12_6386372_6386443	LTBR.11_12_6386372_6386443	CD14-positive, CD16-negative classical monocyte	exon	12_6384185_A_G	12_6384185_A_G	12	6384185	6384185	0.996094	0.996582	12_6384185_A_G	1	1	1	12_6384185_A_G,0.9995,-0.10616	12_6384185_A_G,0.9966,-1.01402064702692
Nedelec_2016	Chronic diseases of tonsils and adenoids	ENSG00000111321.11_12_6386372_6386443	LTBR.11_12_6386372_6386443	macrophage	exon	12_6384185_A_G	12_6384185_A_G	12	6384185	6384185	0.995605	0.996094	12_6384185_A_G	1	1	1	12_6384185_A_G,0.9995,-0.10616	12_6384185_A_G,0.996,-0.773332429159799
GENCORD	Chronic diseases of tonsils and adenoids	ENSG00000111321.11_12_6391112_6391224	LTBR.11_12_6391112_6391224	fibroblast	exon	12_6384185_A_G	12_6384185_A_G	12	6383483	6384185	0.941406	0.941895	12_6384185_A_G	1	2	1	12_6384185_A_G,0.9995,-0.10616	12_6384185_A_G,0.942,-0.617750472997477;12_6383483_A_C,0.02994,-0.0169181345338552
GENCORD	Chronic diseases of tonsils and adenoids	ENSG00000111321.11_12_6391225_6391566	LTBR.11_12_6391225_6391566	fibroblast	exon	12_6384185_A_G	12_6384185_A_G	12	6383483	6384185	0.771484	0.771973	12_6384185_A_G	1	2	1	12_6384185_A_G,0.9995,-0.10616	12_6384185_A_G,0.772,-0.46456440261706;12_6383483_A_C,0.2091,-0.118031795020176
Quach_2016	Chronic diseases of tonsils and adenoids	ENSG00000111321.11_12_6386372_6386443	LTBR.11_12_6386372_6386443	CD14-positive, CD16-negative classical monocyte	exon	12_6384185_A_G	12_6384185_A_G	12	6384185	6384185	0.999512	0.999512	12_6384185_A_G	1	1	1	12_6384185_A_G,0.9995,-0.10616	12_6384185_A_G,1.0,-1.26000636623892
GEUVADIS	Chronic diseases of tonsils and adenoids	ENSG00000111321.11_12_6386372_6386443	LTBR.11_12_6386372_6386443	lymphoblastoid cell line	exon	12_6384185_A_G	12_6384185_A_G	12	6384185	6384185	0.999512	0.999512	12_6384185_A_G	1	1	1	12_6384185_A_G,0.9995,-0.10616	12_6384185_A_G,1.0,-0.827939311312985
TwinsUK	Chronic diseases of tonsils and adenoids	ENSG00000111321.11_12_6385037_6385110	LTBR.11_12_6385037_6385110	skin of body	exon	12_6384185_A_G	12_6384185_A_G	12	6384185	6394932	0.548828	0.549316	12_6384185_A_G	1	7	1	12_6384185_A_G,0.9995,-0.10616	12_6384185_A_G,0.5493,-0.306902207001558;12_6388094_A_G,0.2036,-0.106380131168459;12_6386109_C_A,0.069,-0.0326680922602547;12_6391677_G_A,0.0488,-0.0277309770564603;12_6393195_T_C,0.02715,-0.0153408510930443;12_6394932_G_A,0.0266,-0.0151333308598935;12_6394052_T_G,0.02585,-0.014579672013707
HipSci	Chronic diseases of tonsils and adenoids	ENSG00000111321.11_12_6391225_6391566	LTBR.11_12_6391225_6391566	induced pluripotent stem cell	exon	12_6384185_A_G	12_6384185_A_G	12	6384185	6384185	0.984375	0.984863	12_6384185_A_G	1	1	1	12_6384185_A_G,0.9995,-0.10616	12_6384185_A_G,0.985,-1.10229356670498
HipSci	Chronic diseases of tonsils and adenoids	ENSG00000111321.11_12_6390660_6390735	LTBR.11_12_6390660_6390735	induced pluripotent stem cell	exon	12_6384185_A_G	12_6384185_A_G	12	6384185	6384185	0.978027	0.978516	12_6384185_A_G	1	1	1	12_6384185_A_G,0.9995,-0.10616	12_6384185_A_G,0.9785,-1.05963793259828
HipSci	Chronic diseases of tonsils and adenoids	ENSG00000111321.11_12_6386347_6386371	LTBR.11_12_6386347_6386371	induced pluripotent stem cell	exon	12_6384185_A_G	12_6384185_A_G	12	6384185	6402830	0.914062	0.914551	12_6384185_A_G	1	4	1	12_6384185_A_G,0.9995,-0.10616	12_6384185_A_G,0.9146,-0.965597363738774;12_6388094_A_G,0.02026,-0.018676599122566;12_6395607_T_G,0.0148,-0.0129852841262762;12_6402830_C_A,0.01012,-0.00943076680235624
Quach_2016	Chronic diseases of tonsils and adenoids	ENSG00000111321.11_12_6386444_6386444	LTBR.11_12_6386444_6386444	CD14-positive, CD16-negative classical monocyte	exon	12_6384185_A_G	12_6384185_A_G	12	6384185	6384185	0.999512	0.999512	12_6384185_A_G	1	1	1	12_6384185_A_G,0.9995,-0.10616	12_6384185_A_G,1.0,-1.23881181915777
Quach_2016	Chronic diseases of tonsils and adenoids	ENSG00000111321.11_12_6386444_6386444	LTBR.11_12_6386444_6386444	CD14-positive, CD16-negative classical monocyte	exon	12_6384185_A_G	12_6384185_A_G	12	6384185	6388094	0.893066	0.893555	12_6384185_A_G	1	2	1	12_6384185_A_G,0.9995,-0.10616	12_6384185_A_G,0.8936,-0.808719454285338;12_6388094_A_G,0.05887,-0.0483322970069017
BLUEPRINT	Chronic diseases of tonsils and adenoids	ENSG00000111321.11_12_6386444_6386444	LTBR.11_12_6386444_6386444	CD14-positive, CD16-negative classical monocyte	exon	12_6384185_A_G	12_6384185_A_G	12	6383483	6388094	0.79248	0.792969	12_6384185_A_G	1	4	1	12_6384185_A_G,0.9995,-0.10616	12_6384185_A_G,0.793,-0.236607235750118;12_6386109_C_A,0.08673,-0.0232585938931039;12_6383483_A_C,0.05823,-0.0152256684562923;12_6388094_A_G,0.02797,-0.00702692772115526
Nedelec_2016	Chronic diseases of tonsils and adenoids	ENSG00000111321.11_12_6386444_6386444	LTBR.11_12_6386444_6386444	macrophage	exon	12_6384185_A_G	12_6384185_A_G	12	6384185	6384185	0.997559	0.998047	12_6384185_A_G	1	1	1	12_6384185_A_G,0.9995,-0.10616	12_6384185_A_G,0.998,-0.87762649000713
Nedelec_2016	Chronic diseases of tonsils and adenoids	ENSG00000111321.11_12_6386444_6386444	LTBR.11_12_6386444_6386444	macrophage	exon	12_6384185_A_G	12_6384185_A_G	12	6384185	6384185	0.999023	0.999512	12_6384185_A_G	1	1	1	12_6384185_A_G,0.9995,-0.10616	12_6384185_A_G,0.9995,-0.802673371644051
Quach_2016	Chronic diseases of tonsils and adenoids	ENSG00000111321.11_12_6386444_6386444	LTBR.11_12_6386444_6386444	CD14-positive, CD16-negative classical monocyte	exon	12_6384185_A_G	12_6384185_A_G	12	6384185	6402830	0.54541	0.545898	12_6384185_A_G	1	5	1	12_6384185_A_G,0.9995,-0.10616	12_6384185_A_G,0.546,-0.61763343543122;12_6402830_C_A,0.1792,-0.185054062218725;12_6388094_A_G,0.162,-0.169947465833772;12_6390939_T_G,0.05975,-0.0617401112715943;12_6395607_T_G,0.02248,-0.0221555681048905
GEUVADIS	Chronic diseases of tonsils and adenoids	ENSG00000111321.11_12_6386444_6386444	LTBR.11_12_6386444_6386444	lymphoblastoid cell line	exon	12_6384185_A_G	12_6384185_A_G	12	6384185	6384185	0.999512	0.999512	12_6384185_A_G	1	1	1	12_6384185_A_G,0.9995,-0.10616	12_6384185_A_G,1.0,-0.771121600433297
GENCORD	Chronic diseases of tonsils and adenoids	ENSG00000111321.11_12_6390736_6391111	LTBR.11_12_6390736_6391111	fibroblast	exon	12_6384185_A_G	12_6384185_A_G	12	6383483	6390939	0.602539	0.603027	12_6384185_A_G	1	5	1	12_6384185_A_G,0.9995,-0.10616	12_6384185_A_G,0.603,-0.451998870253643;12_6383483_A_C,0.1935,-0.135778027913639;12_6386109_C_A,0.08356,-0.0555281772982416;12_6388094_A_G,0.05362,-0.0350757976700379;12_6390939_T_G,0.0268,-0.0163087483564404
TwinsUK	Chronic diseases of tonsils and adenoids	ENSG00000111321.11_12_6388800_6388825	LTBR.11_12_6388800_6388825	skin of body	exon	12_6384185_A_G	12_6384185_A_G	12	6382090	6394620	0.784668	0.785156	12_6384185_A_G	1	10	1	12_6384185_A_G,0.9995,-0.10616	12_6384185_A_G,0.785,-0.325243483354365;12_6383483_A_C,0.0714,-0.0261938534646553;12_6390939_T_G,0.02289,-0.00818664014619643;12_6382090_G_GT,0.01548,-0.00544370786014496;12_6388094_A_G,0.01462,-0.00454050009607113;12_6394620_T_C,0.01225,-0.00416848849860913;12_6389568_A_G,0.01201,-0.00389680427632452;12_6389496_A_G,0.01171,-0.00378150104963008;12_6386109_C_A,0.00983,-0.00265317254152912;12_63940…
TwinsUK	Chronic diseases of tonsils and adenoids	ENSG00000111321.11_12_6386446_6387576	LTBR.11_12_6386446_6387576	lymphoblastoid cell line	exon	12_6384185_A_G	12_6384185_A_G	12	6384185	6388094	0.706055	0.706543	12_6384185_A_G	1	3	1	12_6384185_A_G,0.9995,-0.10616	12_6384185_A_G,0.7065,-0.416630915422387;12_6386109_C_A,0.1823,-0.0931698780241608;12_6388094_A_G,0.0623,-0.033930862446801
Quach_2016	Chronic diseases of tonsils and adenoids	ENSG00000111321.11_12_6386446_6387576	LTBR.11_12_6386446_6387576	CD14-positive, CD16-negative classical monocyte	exon	12_6384185_A_G	12_6384185_A_G	12	6384185	6395607	0.805664	0.806152	12_6384185_A_G	1	6	1	12_6384185_A_G,0.9995,-0.10616	12_6384185_A_G,0.806,-0.526316902641064;12_6393195_T_C,0.0486,-0.0265053295635138;12_6390939_T_G,0.03445,-0.0188302853870354;12_6388094_A_G,0.03041,-0.0165114263530548;12_6394932_G_A,0.01782,-0.00931709205337637;12_6395607_T_G,0.01541,-0.0080213773102998
Quach_2016	Chronic diseases of tonsils and adenoids	ENSG00000111321.11_12_6386446_6387576	LTBR.11_12_6386446_6387576	CD14-positive, CD16-negative classical monocyte	exon	12_6384185_A_G	12_6384185_A_G	12	6384185	6393195	0.716797	0.717285	12_6384185_A_G	1	5	1	12_6384185_A_G,0.9995,-0.10616	12_6384185_A_G,0.7173,-0.688045548663823;12_6393195_T_C,0.0845,-0.0715717472736279;12_6388094_A_G,0.0792,-0.0682968962249175;12_6386109_C_A,0.04858,-0.0396209947393296;12_6391677_G_A,0.03876,-0.0315553998190162
Quach_2016	Chronic diseases of tonsils and adenoids	ENSG00000111321.11_12_6386446_6387576	LTBR.11_12_6386446_6387576	CD14-positive, CD16-negative classical monocyte	exon	12_6384185_A_G	12_6384185_A_G	12	6384185	6402830	0.580566	0.581055	12_6384185_A_G	1	6	1	12_6384185_A_G,0.9995,-0.10616	12_6384185_A_G,0.581,-0.56979251838196;12_6402830_C_A,0.1484,-0.132019970584013;12_6388094_A_G,0.10565,-0.0952484662236693;12_6395607_T_G,0.05844,-0.0513549199276345;12_6394932_G_A,0.03998,-0.0349136819958235;12_6386109_C_A,0.02736,-0.0232429040231371
HipSci	Chronic diseases of tonsils and adenoids	ENSG00000111321.11_12_6385227_6385277	LTBR.11_12_6385227_6385277	induced pluripotent stem cell	exon	12_6384185_A_G	12_6384185_A_G	12	6384185	6384185	0.999512	0.999512	12_6384185_A_G	1	1	1	12_6384185_A_G,0.9995,-0.10616	12_6384185_A_G,1.0,-1.10305074486499
HipSci	Chronic diseases of tonsils and adenoids	ENSG00000111321.11_12_6385119_6385147	LTBR.11_12_6385119_6385147	induced pluripotent stem cell	exon	12_6384185_A_G	12_6384185_A_G	12	6384185	6384185	0.999023	0.999512	12_6384185_A_G	1	1	1	12_6384185_A_G,0.9995,-0.10616	12_6384185_A_G,0.9995,-1.07434250802619
HipSci	Chronic diseases of tonsils and adenoids	ENSG00000111321.11_12_6385037_6385110	LTBR.11_12_6385037_6385110	induced pluripotent stem cell	exon	12_6384185_A_G	12_6384185_A_G	12	6384185	6384185	0.976074	0.976562	12_6384185_A_G	1	1	1	12_6384185_A_G,0.9995,-0.10616	12_6384185_A_G,0.9766,-0.97781314075408
TwinsUK	Chronic diseases of tonsils and adenoids	ENSG00000111321.11_12_6387798_6387910	LTBR.11_12_6387798_6387910	lymphoblastoid cell line	exon	12_6384185_A_G	12_6384185_A_G	12	6384185	6386109	0.939453	0.939941	12_6384185_A_G	1	2	1	12_6384185_A_G,0.9995,-0.10616	12_6384185_A_G,0.94,-0.469889303983118;12_6386109_C_A,0.02733,-0.0110867066856646
TwinsUK	Chronic diseases of tonsils and adenoids	ENSG00000111321.11_12_6384588_6384684	LTBR.11_12_6384588_6384684	adipose tissue	exon	12_6384185_A_G	12_6384185_A_G	12	6384185	6388094	0.641113	0.641602	12_6384185_A_G	1	3	1	12_6384185_A_G,0.9995,-0.10616	12_6384185_A_G,0.6416,-0.488831645589501;12_6386109_C_A,0.2134,-0.142639214597783;12_6388094_A_G,0.1395,-0.10135661800619
TwinsUK	Chronic diseases of tonsils and adenoids	ENSG00000111321.11_12_6385227_6385277	LTBR.11_12_6385227_6385277	skin of body	exon	12_6384185_A_G	12_6384185_A_G	12	6384185	6388094	0.946777	0.947266	12_6384185_A_G	1	2	1	12_6384185_A_G,0.9995,-0.10616	12_6384185_A_G,0.9473,-0.667041173928501;12_6388094_A_G,0.0328,-0.0203681849665031
TwinsUK	Chronic diseases of tonsils and adenoids	ENSG00000111321.11_12_6385111_6385118	LTBR.11_12_6385111_6385118	adipose tissue	exon	12_6384185_A_G	12_6384185_A_G	12	6384185	6388094	0.755859	0.756348	12_6384185_A_G	1	3	1	12_6384185_A_G,0.9995,-0.10616	12_6384185_A_G,0.7563,-0.50506143904154;12_6386109_C_A,0.1437,-0.0833168843184893;12_6388094_A_G,0.0559,-0.0349449373124883
TwinsUK	Chronic diseases of tonsils and adenoids	ENSG00000111321.11_12_6391112_6391224	LTBR.11_12_6391112_6391224	adipose tissue	exon	12_6384185_A_G	12_6384185_A_G	12	6384185	6388094	0.683594	0.684082	12_6384185_A_G	1	3	1	12_6384185_A_G,0.9995,-0.10616	12_6384185_A_G,0.684,-0.467577111552714;12_6386109_C_A,0.225,-0.13443990692731;12_6388094_A_G,0.08044,-0.0515563844225808
Quach_2016	Chronic diseases of tonsils and adenoids	ENSG00000111321.11_12_6388254_6388391	LTBR.11_12_6388254_6388391	CD14-positive, CD16-negative classical monocyte	exon	12_6384185_A_G	12_6384185_A_G	12	6383483	6394932	0.851074	0.851562	12_6384185_A_G	1	6	1	12_6384185_A_G,0.9995,-0.10616	12_6384185_A_G,0.8516,-0.58315505478677;12_6388094_A_G,0.03485,-0.0194868124050515;12_6383483_A_C,0.0297,-0.01580533278308;12_6393195_T_C,0.02046,-0.0108633901326287;12_6390939_T_G,0.01489,-0.00783507663951984;12_6394932_G_A,0.00864,-0.0042218134197748
Quach_2016	Chronic diseases of tonsils and adenoids	ENSG00000111321.11_12_6388254_6388391	LTBR.11_12_6388254_6388391	CD14-positive, CD16-negative classical monocyte	exon	12_6384185_A_G	12_6384185_A_G	12	6383483	6410671	0.705078	0.705566	12_6384185_A_G	1	11	1	12_6384185_A_G,0.9995,-0.10616	12_6384185_A_G,0.7056,-0.376635655592711;12_6388094_A_G,0.08856,-0.0407051706429936;12_6390939_T_G,0.05792,-0.0261218165286135;12_6394932_G_A,0.0415,-0.0179829685760404;12_6395607_T_G,0.01833,-0.00748894877110874;12_6386109_C_A,0.01094,-0.00415818123391838;12_6393195_T_C,0.01016,-0.00390268848009492;12_6402830_C_A,0.007324,-0.0026970201590693;12_6410671_A_G,0.007004,-0.00236997896139457;12_639167…
TwinsUK	Chronic diseases of tonsils and adenoids	ENSG00000111321.11_12_6388254_6388391	LTBR.11_12_6388254_6388391	lymphoblastoid cell line	exon	12_6384185_A_G	12_6384185_A_G	12	6383483	6388094	0.858887	0.859375	12_6384185_A_G	1	3	1	12_6384185_A_G,0.9995,-0.10616	12_6384185_A_G,0.8594,-0.387438751034872;12_6383483_A_C,0.0885,-0.0365703140726331;12_6388094_A_G,0.0176,-0.00668205145352297
BLUEPRINT	Chronic diseases of tonsils and adenoids	ENSG00000111321.11_12_6388398_6388505	LTBR.11_12_6388398_6388505	CD14-positive, CD16-negative classical monocyte	exon	12_6384185_A_G	12_6384185_A_G	12	6384185	6384185	0.992676	0.993164	12_6384185_A_G	1	1	1	12_6384185_A_G,0.9995,-0.10616	12_6384185_A_G,0.993,-0.397578002413444
Quach_2016	Chronic diseases of tonsils and adenoids	ENSG00000111321.11_12_6388398_6388505	LTBR.11_12_6388398_6388505	CD14-positive, CD16-negative classical monocyte	exon	12_6384185_A_G	12_6384185_A_G	12	6384185	6384185	0.999512	0.999512	12_6384185_A_G	1	1	1	12_6384185_A_G,0.9995,-0.10616	12_6384185_A_G,1.0,-1.34998374061936
Quach_2016	Chronic diseases of tonsils and adenoids	ENSG00000111321.11_12_6388398_6388505	LTBR.11_12_6388398_6388505	CD14-positive, CD16-negative classical monocyte	exon	12_6384185_A_G	12_6384185_A_G	12	6384185	6388094	0.742676	0.743164	12_6384185_A_G	1	2	1	12_6384185_A_G,0.9995,-0.10616	12_6384185_A_G,0.743,-0.940496074936182;12_6388094_A_G,0.2086,-0.245502833419942
Alasoo_2018	Chronic diseases of tonsils and adenoids	ENSG00000111321.11_12_6388398_6388505	LTBR.11_12_6388398_6388505	macrophage	exon	12_6384185_A_G	12_6384185_A_G	12	6384185	6402830	0.542969	0.543457	12_6384185_A_G	1	10	1	12_6384185_A_G,0.9995,-0.10616	12_6384185_A_G,0.5435,-0.575645332315905;12_6390939_T_G,0.1283,-0.117289856598222;12_6394620_T_C,0.0446,-0.0367138162787877;12_6394932_G_A,0.04434,-0.0388340426950141;12_6393195_T_C,0.0412,-0.0360289781748255;12_6388094_A_G,0.0376,-0.0342115781853049;12_6402830_C_A,0.03342,-0.030949988401941;12_6391677_G_A,0.03293,-0.0289263732805309;12_6394052_T_G,0.0303,-0.0255138869573089;12_6395607_T_G,0.0287…
Alasoo_2018	Chronic diseases of tonsils and adenoids	ENSG00000111321.11_12_6388398_6388505	LTBR.11_12_6388398_6388505	macrophage	exon	12_6384185_A_G	12_6384185_A_G	12	6384185	6402830	0.65918	0.659668	12_6384185_A_G	1	10	1	12_6384185_A_G,0.9995,-0.10616	12_6384185_A_G,0.6597,-0.758039628339643;12_6394932_G_A,0.04202,-0.039576366635153;12_6394620_T_C,0.0388,-0.0342418303545403;12_6391677_G_A,0.0373,-0.0355165558356417;12_6393195_T_C,0.03656,-0.0342877443973605;12_6395607_T_G,0.03152,-0.0297924194358699;12_6394052_T_G,0.03088,-0.0280865617056975;12_6402830_C_A,0.03012,-0.0299156515293576;12_6397224_A_G,0.0297,-0.0278296540255331;12_6388094_A_G,0.0…
HipSci	Chronic diseases of tonsils and adenoids	ENSG00000111321.11_12_6388398_6388505	LTBR.11_12_6388398_6388505	induced pluripotent stem cell	exon	12_6384185_A_G	12_6384185_A_G	12	6384185	6384185	0.975586	0.976074	12_6384185_A_G	1	1	1	12_6384185_A_G,0.9995,-0.10616	12_6384185_A_G,0.976,-1.03643918136918
Nedelec_2016	Chronic diseases of tonsils and adenoids	ENSG00000111321.11_12_6388398_6388505	LTBR.11_12_6388398_6388505	macrophage	exon	12_6384185_A_G	12_6384185_A_G	12	6384185	6384185	0.996094	0.996582	12_6384185_A_G	1	1	1	12_6384185_A_G,0.9995,-0.10616	12_6384185_A_G,0.9966,-0.94120228114143
Quach_2016	Chronic diseases of tonsils and adenoids	ENSG00000111321.11_12_6388398_6388505	LTBR.11_12_6388398_6388505	CD14-positive, CD16-negative classical monocyte	exon	12_6384185_A_G	12_6384185_A_G	12	6384185	6394932	0.719727	0.720215	12_6384185_A_G	1	3	1	12_6384185_A_G,0.9995,-0.10616	12_6384185_A_G,0.72,-0.756208380443108;12_6388094_A_G,0.1411,-0.135703631718839;12_6394932_G_A,0.1088,-0.102116596934016
HipSci	Chronic diseases of tonsils and adenoids	ENSG00000111321.11_12_6386372_6386443	LTBR.11_12_6386372_6386443	induced pluripotent stem cell	exon	12_6384185_A_G	12_6384185_A_G	12	6384185	6384185	0.964355	0.964844	12_6384185_A_G	1	1	1	12_6384185_A_G,0.9995,-0.10616	12_6384185_A_G,0.965,-1.06591744442976
Nedelec_2016	Chronic diseases of tonsils and adenoids	ENSG00000111321.11_12_6388398_6388505	LTBR.11_12_6388398_6388505	macrophage	exon	12_6384185_A_G	12_6384185_A_G	12	6384185	6384185	0.999023	0.999512	12_6384185_A_G	1	1	1	12_6384185_A_G,0.9995,-0.10616	12_6384185_A_G,0.9995,-0.81108407587817
Quach_2016	Chronic diseases of tonsils and adenoids	ENSG00000111321.11_12_6388398_6388505	LTBR.11_12_6388398_6388505	CD14-positive, CD16-negative classical monocyte	exon	12_6384185_A_G	12_6384185_A_G	12	6384185	6393195	0.94873	0.949219	12_6384185_A_G	1	2	1	12_6384185_A_G,0.9995,-0.10616	12_6384185_A_G,0.949,-0.904483014551108;12_6393195_T_C,0.02866,-0.0246264289269361
HipSci	Chronic diseases of tonsils and adenoids	ENSG00000111321.11_12_6390736_6391111	LTBR.11_12_6390736_6391111	induced pluripotent stem cell	exon	12_6384185_A_G	12_6384185_A_G	12	6384185	6384185	0.993164	0.993652	12_6384185_A_G	1	1	1	12_6384185_A_G,0.9995,-0.10616	12_6384185_A_G,0.9937,-1.18554495072983
GEUVADIS	Chronic diseases of tonsils and adenoids	ENSG00000111321.11_12_6388398_6388505	LTBR.11_12_6388398_6388505	lymphoblastoid cell line	exon	12_6384185_A_G	12_6384185_A_G	12	6384185	6384185	0.999512	0.999512	12_6384185_A_G	1	1	1	12_6384185_A_G,0.9995,-0.10616	12_6384185_A_G,1.0,-0.860447825565361
Alasoo_2018	Chronic diseases of tonsils and adenoids	ENSG00000111321.11_12_6388800_6388825	LTBR.11_12_6388800_6388825	macrophage	exon	12_6384185_A_G	12_6384185_A_G	12	6384185	6402830	0.71582	0.716309	12_6384185_A_G	1	10	1	12_6384185_A_G,0.9995,-0.10616	12_6384185_A_G,0.7163,-0.74600530240981;12_6393195_T_C,0.03403,-0.0284604169922588;12_6395607_T_G,0.0325,-0.0275158398110019;12_6394932_G_A,0.03232,-0.0269288249957347;12_6391677_G_A,0.0313,-0.0264599628427153;12_6402830_C_A,0.0301,-0.0267426311594628;12_6397224_A_G,0.02888,-0.0241695874437832;12_6394052_T_G,0.02733,-0.0220845913294997;12_6388094_A_G,0.02061,-0.0175526227888357;12_6386109_C_A,0.0…
Nedelec_2016	Chronic diseases of tonsils and adenoids	ENSG00000111321.11_12_6388800_6388825	LTBR.11_12_6388800_6388825	macrophage	exon	12_6384185_A_G	12_6384185_A_G	12	6384185	6384185	0.995605	0.996094	12_6384185_A_G	1	1	1	12_6384185_A_G,0.9995,-0.10616	12_6384185_A_G,0.996,-0.927079390197088
BLUEPRINT	Chronic diseases of tonsils and adenoids	ENSG00000111321.11_12_6388800_6388825	LTBR.11_12_6388800_6388825	CD14-positive, CD16-negative classical monocyte	exon	12_6384185_A_G	12_6384185_A_G	12	6384185	6386109	0.907227	0.907715	12_6384185_A_G	1	2	1	12_6384185_A_G,0.9995,-0.10616	12_6384185_A_G,0.9077,-0.330821211789565;12_6386109_C_A,0.0454,-0.014045167241921
HipSci	Chronic diseases of tonsils and adenoids	ENSG00000111321.11_12_6388800_6388825	LTBR.11_12_6388800_6388825	induced pluripotent stem cell	exon	12_6384185_A_G	12_6384185_A_G	12	6384185	6384185	0.967773	0.968262	12_6384185_A_G	1	1	1	12_6384185_A_G,0.9995,-0.10616	12_6384185_A_G,0.9683,-0.967971390078266
Nedelec_2016	Chronic diseases of tonsils and adenoids	ENSG00000111321.11_12_6388800_6388825	LTBR.11_12_6388800_6388825	macrophage	exon	12_6384185_A_G	12_6384185_A_G	12	6384185	6384185	0.999512	0.999512	12_6384185_A_G	1	1	1	12_6384185_A_G,0.9995,-0.10616	12_6384185_A_G,1.0,-0.892712895725771
Quach_2016	Chronic diseases of tonsils and adenoids	ENSG00000111321.11_12_6388800_6388825	LTBR.11_12_6388800_6388825	CD14-positive, CD16-negative classical monocyte	exon	12_6384185_A_G	12_6384185_A_G	12	6384185	6384185	0.999512	0.999512	12_6384185_A_G	1	1	1	12_6384185_A_G,0.9995,-0.10616	12_6384185_A_G,1.0,-1.12871178832205
Quach_2016	Chronic diseases of tonsils and adenoids	ENSG00000111321.11_12_6388800_6388825	LTBR.11_12_6388800_6388825	CD14-positive, CD16-negative classical monocyte	exon	12_6384185_A_G	12_6384185_A_G	12	6384185	6393195	0.69873	0.699219	12_6384185_A_G	1	3	1	12_6384185_A_G,0.9995,-0.10616	12_6384185_A_G,0.699,-0.703564301666693;12_6388094_A_G,0.2343,-0.21908090976965;12_6393195_T_C,0.03326,-0.0294943993951787
Quach_2016	Chronic diseases of tonsils and adenoids	ENSG00000111321.11_12_6388800_6388825	LTBR.11_12_6388800_6388825	CD14-positive, CD16-negative classical monocyte	exon	12_6384185_A_G	12_6384185_A_G	12	6384185	6384185	0.997559	0.998047	12_6384185_A_G	1	1	1	12_6384185_A_G,0.9995,-0.10616	12_6384185_A_G,0.998,-1.10076896572124
GEUVADIS	Chronic diseases of tonsils and adenoids	ENSG00000111321.11_12_6388800_6388825	LTBR.11_12_6388800_6388825	lymphoblastoid cell line	exon	12_6384185_A_G	12_6384185_A_G	12	6384185	6384185	0.999023	0.999512	12_6384185_A_G	1	1	1	12_6384185_A_G,0.9995,-0.10616	12_6384185_A_G,0.9995,-0.744839605748149
Quach_2016	Chronic diseases of tonsils and adenoids	ENSG00000111321.11_12_6388926_6389052	LTBR.11_12_6388926_6389052	CD14-positive, CD16-negative classical monocyte	exon	12_6384185_A_G	12_6384185_A_G	12	6383483	6402830	0.830566	0.831055	12_6384185_A_G	1	8	1	12_6384185_A_G,0.9995,-0.10616	12_6384185_A_G,0.831,-0.548114754841518;12_6383483_A_C,0.0637,-0.0346691333119929;12_6388094_A_G,0.01624,-0.00853574943565393;12_6394932_G_A,0.01238,-0.00631823943307168;12_6393195_T_C,0.0105,-0.00529832343120634;12_6390939_T_G,0.00757,-0.00382622607517534;12_6395607_T_G,0.00601,-0.00294549807547837;12_6402830_C_A,0.005295,-0.00257821048421511
Nedelec_2016	Chronic diseases of tonsils and adenoids	ENSG00000111321.11_12_6389053_6390111	LTBR.11_12_6389053_6390111	macrophage	exon	12_6384185_A_G	12_6384185_A_G	12	6382090	6402830	0.666504	0.666992	12_6384185_A_G	1	10	1	12_6384185_A_G,0.9995,-0.10616	12_6384185_A_G,0.667,-0.307243640984801;12_6383483_A_C,0.05316,-0.0213136666854996;12_6394932_G_A,0.04572,-0.0172306553442445;12_6395607_T_G,0.04468,-0.0169546816210419;12_6393195_T_C,0.03943,-0.0148156664402522;12_6402830_C_A,0.0353,-0.0133063894142146;12_6382090_G_GT,0.02267,-0.00849397590709606;12_6386109_C_A,0.01816,-0.00646430972849597;12_6394052_T_G,0.01775,-0.00595359035358309;12_6397224_A…
Quach_2016	Chronic diseases of tonsils and adenoids	ENSG00000111321.11_12_6389053_6390111	LTBR.11_12_6389053_6390111	CD14-positive, CD16-negative classical monocyte	exon	12_6384185_A_G	12_6384185_A_G	12	6383483	6388094	0.913574	0.914062	12_6384185_A_G	1	3	1	12_6384185_A_G,0.9995,-0.10616	12_6384185_A_G,0.914,-1.01412489008261;12_6388094_A_G,0.0214,-0.0206535617033221;12_6383483_A_C,0.0184,-0.0170606228822167
Quach_2016	Chronic diseases of tonsils and adenoids	ENSG00000111321.11_12_6389053_6390111	LTBR.11_12_6389053_6390111	CD14-positive, CD16-negative classical monocyte	exon	12_6384185_A_G	12_6384185_A_G	12	6384185	6402830	0.756836	0.757324	12_6384185_A_G	1	6	1	12_6384185_A_G,0.9995,-0.10616	12_6384185_A_G,0.7573,-0.678121722812496;12_6388094_A_G,0.06793,-0.0544770471804071;12_6402830_C_A,0.05057,-0.0394406091183235;12_6393195_T_C,0.0353,-0.0271868198468912;12_6394932_G_A,0.02815,-0.021553998584791;12_6395607_T_G,0.02052,-0.0155015910436081
Quach_2016	Chronic diseases of tonsils and adenoids	ENSG00000111321.11_12_6389053_6390111	LTBR.11_12_6389053_6390111	CD14-positive, CD16-negative classical monocyte	exon	12_6384185_A_G	12_6384185_A_G	12	6384185	6402830	0.726074	0.726562	12_6384185_A_G	1	6	1	12_6384185_A_G,0.9995,-0.10616	12_6384185_A_G,0.7266,-0.586098904473067;12_6402830_C_A,0.10126,-0.0718379203307724;12_6388094_A_G,0.04675,-0.0325420255949512;12_6394932_G_A,0.0322,-0.0216830335531175;12_6393195_T_C,0.0293,-0.019625922704146;12_6395607_T_G,0.01907,-0.0124967343313331
BLUEPRINT	Chronic diseases of tonsils and adenoids	ENSG00000111321.11_12_6390112_6390340	LTBR.11_12_6390112_6390340	CD14-positive, CD16-negative classical monocyte	exon	12_6384185_A_G	12_6384185_A_G	12	6384185	6384185	0.996094	0.996582	12_6384185_A_G	1	1	1	12_6384185_A_G,0.9995,-0.10616	12_6384185_A_G,0.9966,-0.499657403846916
Quach_2016	Chronic diseases of tonsils and adenoids	ENSG00000111321.11_12_6390112_6390340	LTBR.11_12_6390112_6390340	CD14-positive, CD16-negative classical monocyte	exon	12_6384185_A_G	12_6384185_A_G	12	6384185	6388094	0.882812	0.883301	12_6384185_A_G	1	2	1	12_6384185_A_G,0.9995,-0.10616	12_6384185_A_G,0.8833,-0.995112238997648;12_6388094_A_G,0.0992,-0.102960251661442
Quach_2016	Chronic diseases of tonsils and adenoids	ENSG00000111321.11_12_6390112_6390340	LTBR.11_12_6390112_6390340	CD14-positive, CD16-negative classical monocyte	exon	12_6384185_A_G	12_6384185_A_G	12	6384185	6384185	0.950195	0.950684	12_6384185_A_G	1	1	1	12_6384185_A_G,0.9995,-0.10616	12_6384185_A_G,0.9507,-0.839915871749192
Nedelec_2016	Chronic diseases of tonsils and adenoids	ENSG00000111321.11_12_6390112_6390340	LTBR.11_12_6390112_6390340	macrophage	exon	12_6384185_A_G	12_6384185_A_G	12	6384185	6384185	0.995605	0.996094	12_6384185_A_G	1	1	1	12_6384185_A_G,0.9995,-0.10616	12_6384185_A_G,0.996,-0.760611387752026
Quach_2016	Chronic diseases of tonsils and adenoids	ENSG00000111321.11_12_6390112_6390340	LTBR.11_12_6390112_6390340	CD14-positive, CD16-negative classical monocyte	exon	12_6384185_A_G	12_6384185_A_G	12	6384185	6384185	0.999512	0.999512	12_6384185_A_G	1	1	1	12_6384185_A_G,0.9995,-0.10616	12_6384185_A_G,1.0,-1.26215067783253
Nedelec_2016	Chronic diseases of tonsils and adenoids	ENSG00000111321.11_12_6390112_6390340	LTBR.11_12_6390112_6390340	macrophage	exon	12_6384185_A_G	12_6384185_A_G	12	6384185	6384185	0.999512	0.999512	12_6384185_A_G	1	1	1	12_6384185_A_G,0.9995,-0.10616	12_6384185_A_G,1.0,-0.829494981361548
Alasoo_2018	Chronic diseases of tonsils and adenoids	ENSG00000111321.11_12_6390112_6390340	LTBR.11_12_6390112_6390340	macrophage	exon	12_6384185_A_G	12_6384185_A_G	12	6384185	6402830	0.794434	0.794922	12_6384185_A_G	1	9	1	12_6384185_A_G,0.9995,-0.10616	12_6384185_A_G,0.795,-1.13349561267186;12_6402830_C_A,0.03625,-0.0452800080589358;12_6395607_T_G,0.02376,-0.0276599888706213;12_6394932_G_A,0.02335,-0.0267244846122597;12_6397224_A_G,0.02243,-0.0258787089915724;12_6393195_T_C,0.01997,-0.0226989846591423;12_6391677_G_A,0.0195,-0.0224545437874213;12_6394052_T_G,0.01683,-0.0184537713314663;12_6386109_C_A,0.01646,-0.0198006659765499
GEUVADIS	Chronic diseases of tonsils and adenoids	ENSG00000111321.11_12_6390112_6390340	LTBR.11_12_6390112_6390340	lymphoblastoid cell line	exon	12_6384185_A_G	12_6384185_A_G	12	6384185	6384185	0.999512	0.999512	12_6384185_A_G	1	1	1	12_6384185_A_G,0.9995,-0.10616	12_6384185_A_G,1.0,-0.877565179413687
HipSci	Chronic diseases of tonsils and adenoids	ENSG00000111321	LTBR	induced pluripotent stem cell	ge	12_6384185_A_G	12_6384185_A_G	12	6384185	6395607	0.72998	0.730469	12_6384185_A_G	1	7	1	12_6384185_A_G,0.9995,-0.10616	12_6384185_A_G,0.7305,-0.865459757559273;12_6391677_G_A,0.08057,-0.0798697911098726;12_6393195_T_C,0.04343,-0.0413745643193145;12_6395607_T_G,0.0387,-0.0372684780881701;12_6394052_T_G,0.02673,-0.0242541149301498;12_6388094_A_G,0.0221,-0.0216584632153999;12_6394620_T_C,0.0207,-0.0179275726177557
TwinsUK	Chronic diseases of tonsils and adenoids	ENSG00000111321	LTBR	adipose tissue	ge	12_6384185_A_G	12_6384185_A_G	12	6384185	6384185	0.999023	0.999512	12_6384185_A_G	1	1	1	12_6384185_A_G,0.9995,-0.10616	12_6384185_A_G,0.9995,-1.10424481172304
TwinsUK	Chronic diseases of tonsils and adenoids	ENSG00000111321	LTBR	skin of body	ge	12_6384185_A_G	12_6384185_A_G	12	6384185	6384185	0.983398	0.983887	12_6384185_A_G	1	1	1	12_6384185_A_G,0.9995,-0.10616	12_6384185_A_G,0.984,-0.664693869762288
BLUEPRINT	Chronic diseases of tonsils and adenoids	ENSG00000111321.11_12_6390660_6390735	LTBR.11_12_6390660_6390735	CD14-positive, CD16-negative classical monocyte	exon	12_6384185_A_G	12_6384185_A_G	12	6384185	6388094	0.756836	0.757324	12_6384185_A_G	1	3	1	12_6384185_A_G,0.9995,-0.10616	12_6384185_A_G,0.7573,-0.296895880546395;12_6388094_A_G,0.10876,-0.0398612517743879;12_6386109_C_A,0.1003,-0.0365915959686567
Nedelec_2016	Chronic diseases of tonsils and adenoids	ENSG00000111321.11_12_6390660_6390735	LTBR.11_12_6390660_6390735	macrophage	exon	12_6384185_A_G	12_6384185_A_G	12	6384185	6390939	0.917969	0.918457	12_6384185_A_G	1	3	1	12_6384185_A_G,0.9995,-0.10616	12_6384185_A_G,0.9185,-0.588685910653216;12_6390939_T_G,0.02713,-0.0145970668797642;12_6386109_C_A,0.02437,-0.0129239939595199
TwinsUK	Chronic diseases of tonsils and adenoids	ENSG00000111321.11_12_6390660_6390735	LTBR.11_12_6390660_6390735	lymphoblastoid cell line	exon	12_6384185_A_G	12_6384185_A_G	12	6384185	6386109	0.750488	0.750977	12_6384185_A_G	1	2	1	12_6384185_A_G,0.9995,-0.10616	12_6384185_A_G,0.751,-0.655726019426604;12_6386109_C_A,0.2362,-0.18122544845878
Quach_2016	Chronic diseases of tonsils and adenoids	ENSG00000111321.11_12_6390660_6390735	LTBR.11_12_6390660_6390735	CD14-positive, CD16-negative classical monocyte	exon	12_6384185_A_G	12_6384185_A_G	12	6384185	6402830	0.894531	0.89502	12_6384185_A_G	1	2	1	12_6384185_A_G,0.9995,-0.10616	12_6384185_A_G,0.895,-0.9546270811672;12_6402830_C_A,0.0686,-0.0655131649178651
Quach_2016	Chronic diseases of tonsils and adenoids	ENSG00000111321.11_12_6390660_6390735	LTBR.11_12_6390660_6390735	CD14-positive, CD16-negative classical monocyte	exon	12_6384185_A_G	12_6384185_A_G	12	6384185	6384185	0.992188	0.992676	12_6384185_A_G	1	1	1	12_6384185_A_G,0.9995,-0.10616	12_6384185_A_G,0.9927,-0.833097400882397
Nedelec_2016	Chronic diseases of tonsils and adenoids	ENSG00000111321.11_12_6390660_6390735	LTBR.11_12_6390660_6390735	macrophage	exon	12_6384185_A_G	12_6384185_A_G	12	6384185	6384185	0.995117	0.995605	12_6384185_A_G	1	1	1	12_6384185_A_G,0.9995,-0.10616	12_6384185_A_G,0.9956,-0.750472886623976
GEUVADIS	Chronic diseases of tonsils and adenoids	ENSG00000111321.11_12_6390660_6390735	LTBR.11_12_6390660_6390735	lymphoblastoid cell line	exon	12_6384185_A_G	12_6384185_A_G	12	6384185	6384185	0.999512	0.999512	12_6384185_A_G	1	1	1	12_6384185_A_G,0.9995,-0.10616	12_6384185_A_G,1.0,-0.854544649026193
Quach_2016	Chronic diseases of tonsils and adenoids	ENSG00000111321.11_12_6390736_6391111	LTBR.11_12_6390736_6391111	CD14-positive, CD16-negative classical monocyte	exon	12_6384185_A_G	12_6384185_A_G	12	6384185	6384185	0.999512	0.999512	12_6384185_A_G	1	1	1	12_6384185_A_G,0.9995,-0.10616	12_6384185_A_G,1.0,-1.19834559919588
Alasoo_2018	Chronic diseases of tonsils and adenoids	ENSG00000111321.11_12_6390736_6391111	LTBR.11_12_6390736_6391111	macrophage	exon	12_6384185_A_G	12_6384185_A_G	12	6384185	6402830	0.533691	0.53418	12_6384185_A_G	1	10	1	12_6384185_A_G,0.9995,-0.10616	12_6384185_A_G,0.534,-0.778368308352194;12_6402830_C_A,0.0905,-0.11990265311346;12_6395607_T_G,0.05728,-0.0717411718252418;12_6394620_T_C,0.04895,-0.0566640186855113;12_6393195_T_C,0.0476,-0.0586821307007819;12_6397224_A_G,0.0471,-0.0585123489718346;12_6391677_G_A,0.0415,-0.0518534515364439;12_6394052_T_G,0.0378,-0.0454412805010441;12_6394932_G_A,0.0331,-0.0406155521989784;12_6388094_A_G,0.02505,…
HipSci	Chronic diseases of tonsils and adenoids	ENSG00000111321.grp_2.contained.ENST00000440421	LTBR.grp_2.contained.LTBR-202	induced pluripotent stem cell	txrev	12_6384185_A_G	12_6384185_A_G	12	6384185	6397224	0.914551	0.915039	12_6384185_A_G	1	3	1	12_6384185_A_G,0.9995,-0.10616	12_6384185_A_G,0.915,0.844681590201023;12_6395607_T_G,0.02142,0.0164932772218133;12_6397224_A_G,0.01627,0.0123779017866393
Quach_2016	Chronic diseases of tonsils and adenoids	ENSG00000111321.11_12_6390736_6391111	LTBR.11_12_6390736_6391111	CD14-positive, CD16-negative classical monocyte	exon	12_6384185_A_G	12_6384185_A_G	12	6384185	6394932	0.710938	0.711426	12_6384185_A_G	1	4	1	12_6384185_A_G,0.9995,-0.10616	12_6384185_A_G,0.7114,-0.581615725741098;12_6388094_A_G,0.10864,-0.0818107259546688;12_6393195_T_C,0.0865,-0.0639164892815437;12_6394932_G_A,0.06244,-0.0459209866297583
TwinsUK	Chronic diseases of tonsils and adenoids	ENSG00000111321.grp_2.contained.ENST00000440421	LTBR.grp_2.contained.LTBR-202	adipose tissue	txrev	12_6384185_A_G	12_6384185_A_G	12	6384185	6384185	0.978516	0.979004	12_6384185_A_G	1	1	1	12_6384185_A_G,0.9995,-0.10616	12_6384185_A_G,0.979,0.539858242129693
Nedelec_2016	Chronic diseases of tonsils and adenoids	ENSG00000111321.11_12_6390736_6391111	LTBR.11_12_6390736_6391111	macrophage	exon	12_6384185_A_G	12_6384185_A_G	12	6384185	6384185	0.996582	0.99707	12_6384185_A_G	1	1	1	12_6384185_A_G,0.9995,-0.10616	12_6384185_A_G,0.997,-0.813021439120116
Nedelec_2016	Chronic diseases of tonsils and adenoids	ENSG00000111321.11_12_6390736_6391111	LTBR.11_12_6390736_6391111	macrophage	exon	12_6384185_A_G	12_6384185_A_G	12	6384185	6384185	0.999512	0.999512	12_6384185_A_G	1	1	1	12_6384185_A_G,0.9995,-0.10616	12_6384185_A_G,1.0,-0.880269327270228
TwinsUK	Chronic diseases of tonsils and adenoids	ENSG00000111321.11_12_6390736_6391111	LTBR.11_12_6390736_6391111	lymphoblastoid cell line	exon	12_6384185_A_G	12_6384185_A_G	12	6384185	6384185	0.996094	0.996582	12_6384185_A_G	1	1	1	12_6384185_A_G,0.9995,-0.10616	12_6384185_A_G,0.9966,-1.01462086414531
Quach_2016	Chronic diseases of tonsils and adenoids	ENSG00000111321.11_12_6390736_6391111	LTBR.11_12_6390736_6391111	CD14-positive, CD16-negative classical monocyte	exon	12_6384185_A_G	12_6384185_A_G	12	6384185	6384185	0.995605	0.996094	12_6384185_A_G	1	1	1	12_6384185_A_G,0.9995,-0.10616	12_6384185_A_G,0.996,-1.04487787124097
Alasoo_2018	Chronic diseases of tonsils and adenoids	ENSG00000111321.11_12_6390736_6391111	LTBR.11_12_6390736_6391111	macrophage	exon	12_6384185_A_G	12_6384185_A_G	12	6384185	6402830	0.611328	0.611816	12_6384185_A_G	1	10	1	12_6384185_A_G,0.9995,-0.10616	12_6384185_A_G,0.612,-0.733198901729392;12_6390939_T_G,0.0754,-0.076969156334372;12_6394620_T_C,0.06042,-0.0567879313821401;12_6394932_G_A,0.0401,-0.0395347372555658;12_6393195_T_C,0.0386,-0.0380660299208187;12_6388094_A_G,0.034,-0.0348311251284489;12_6395607_T_G,0.02924,-0.0288766040926568;12_6391677_G_A,0.02904,-0.0286433498882843;12_6394052_T_G,0.02809,-0.0266240447776925;12_6402830_C_A,0.0252…
GEUVADIS	Chronic diseases of tonsils and adenoids	ENSG00000111321.11_12_6390736_6391111	LTBR.11_12_6390736_6391111	lymphoblastoid cell line	exon	12_6384185_A_G	12_6384185_A_G	12	6384185	6384185	0.999512	0.999512	12_6384185_A_G	1	1	1	12_6384185_A_G,0.9995,-0.10616	12_6384185_A_G,1.0,-0.856180661467972
Quach_2016	Chronic diseases of tonsils and adenoids	ENSG00000111321.11_12_6391112_6391224	LTBR.11_12_6391112_6391224	CD14-positive, CD16-negative classical monocyte	exon	12_6384185_A_G	12_6384185_A_G	12	6384185	6402830	0.859863	0.860352	12_6384185_A_G	1	3	1	12_6384185_A_G,0.9995,-0.10616	12_6384185_A_G,0.8604,-0.785138952753588;12_6388094_A_G,0.05603,-0.0462643592317791;12_6402830_C_A,0.03754,-0.0303354548422187
TwinsUK	Chronic diseases of tonsils and adenoids	ENSG00000111321.11_12_6391112_6391224	LTBR.11_12_6391112_6391224	lymphoblastoid cell line	exon	12_6384185_A_G	12_6384185_A_G	12	6384185	6384185	0.98291	0.983398	12_6384185_A_G	1	1	1	12_6384185_A_G,0.9995,-0.10616	12_6384185_A_G,0.9834,-0.846519326261003
Nedelec_2016	Chronic diseases of tonsils and adenoids	ENSG00000111321.11_12_6391112_6391224	LTBR.11_12_6391112_6391224	macrophage	exon	12_6384185_A_G	12_6384185_A_G	12	6384185	6388094	0.908691	0.90918	12_6384185_A_G	1	3	1	12_6384185_A_G,0.9995,-0.10616	12_6384185_A_G,0.909,-0.454092211794719;12_6386109_C_A,0.03418,-0.0146541183858614;12_6388094_A_G,0.01997,-0.00848692926772049
Quach_2016	Chronic diseases of tonsils and adenoids	ENSG00000111321.11_12_6391112_6391224	LTBR.11_12_6391112_6391224	CD14-positive, CD16-negative classical monocyte	exon	12_6384185_A_G	12_6384185_A_G	12	6384185	6395607	0.700195	0.700684	12_6384185_A_G	1	6	1	12_6384185_A_G,0.9995,-0.10616	12_6384185_A_G,0.7007,-0.567036970871227;12_6394932_G_A,0.08203,-0.0588134853161617;12_6388094_A_G,0.0694,-0.0505639411233553;12_6393195_T_C,0.03903,-0.0274628722126745;12_6390939_T_G,0.032,-0.0231177782753157;12_6395607_T_G,0.0316,-0.0223416844750893
Alasoo_2018	Chronic diseases of tonsils and adenoids	ENSG00000111321.11_12_6391112_6391224	LTBR.11_12_6391112_6391224	macrophage	exon	12_6384185_A_G	12_6384185_A_G	12	6384185	6395607	0.79834	0.798828	12_6384185_A_G	1	8	1	12_6384185_A_G,0.9995,-0.10616	12_6384185_A_G,0.799,-0.915973580852624;12_6390939_T_G,0.0417,-0.0400188252977833;12_6394620_T_C,0.0348,-0.0307033765872034;12_6394932_G_A,0.02249,-0.0206686698191658;12_6393195_T_C,0.01976,-0.018032294120105;12_6395607_T_G,0.01604,-0.0146086775709301;12_6394052_T_G,0.01593,-0.0139460600864433;12_6388094_A_G,0.01518,-0.0141780707505955
Quach_2016	Chronic diseases of tonsils and adenoids	ENSG00000111321.11_12_6391112_6391224	LTBR.11_12_6391112_6391224	CD14-positive, CD16-negative classical monocyte	exon	12_6384185_A_G	12_6384185_A_G	12	6384185	6384185	0.992188	0.992676	12_6384185_A_G	1	1	1	12_6384185_A_G,0.9995,-0.10616	12_6384185_A_G,0.9927,-1.17208996615716
BLUEPRINT	Chronic diseases of tonsils and adenoids	ENSG00000111321.11_12_6391112_6391224	LTBR.11_12_6391112_6391224	CD14-positive, CD16-negative classical monocyte	exon	12_6384185_A_G	12_6384185_A_G	12	6384185	6391677	0.896973	0.897461	12_6384185_A_G	1	4	1	12_6384185_A_G,0.9995,-0.10616	12_6384185_A_G,0.8975,-0.330830886815951;12_6386109_C_A,0.02641,-0.00815306507372371;12_6388094_A_G,0.0211,-0.00646114140807001;12_6391677_G_A,0.0158,-0.00472904752627045
Nedelec_2016	Chronic diseases of tonsils and adenoids	ENSG00000111321.11_12_6391112_6391224	LTBR.11_12_6391112_6391224	macrophage	exon	12_6384185_A_G	12_6384185_A_G	12	6384185	6384185	0.999512	0.999512	12_6384185_A_G	1	1	1	12_6384185_A_G,0.9995,-0.10616	12_6384185_A_G,1.0,-0.522436510879089
Quach_2016	Chronic diseases of tonsils and adenoids	ENSG00000111321.11_12_6391112_6391224	LTBR.11_12_6391112_6391224	CD14-positive, CD16-negative classical monocyte	exon	12_6384185_A_G	12_6384185_A_G	12	6384185	6384185	0.998535	0.999023	12_6384185_A_G	1	1	1	12_6384185_A_G,0.9995,-0.10616	12_6384185_A_G,0.999,-1.15566225847314
GEUVADIS	Chronic diseases of tonsils and adenoids	ENSG00000111321.11_12_6391112_6391224	LTBR.11_12_6391112_6391224	lymphoblastoid cell line	exon	12_6384185_A_G	12_6384185_A_G	12	6384185	6384185	0.999512	0.999512	12_6384185_A_G	1	1	1	12_6384185_A_G,0.9995,-0.10616	12_6384185_A_G,1.0,-0.801204361589041
Quach_2016	Chronic diseases of tonsils and adenoids	ENSG00000111321.11_12_6391225_6391566	LTBR.11_12_6391225_6391566	CD14-positive, CD16-negative classical monocyte	exon	12_6384185_A_G	12_6384185_A_G	12	6384185	6390939	0.636719	0.637207	12_6384185_A_G	1	3	1	12_6384185_A_G,0.9995,-0.10616	12_6384185_A_G,0.637,-0.501558070076369;12_6388094_A_G,0.28,-0.205150873156346;12_6390939_T_G,0.05777,-0.0412413667656543
Alasoo_2018	Chronic diseases of tonsils and adenoids	ENSG00000111321.11_12_6391225_6391566	LTBR.11_12_6391225_6391566	macrophage	exon	12_6384185_A_G	12_6384185_A_G	12	6384185	6402830	0.651367	0.651855	12_6384185_A_G	1	10	1	12_6384185_A_G,0.9995,-0.10616	12_6384185_A_G,0.652,-0.74946409654008;12_6402830_C_A,0.04608,-0.0464069030034142;12_6386109_C_A,0.03918,-0.0393766556018336;12_6393195_T_C,0.03833,-0.0358769844275357;12_6388094_A_G,0.03802,-0.0372682197828383;12_6394620_T_C,0.03546,-0.0310559175706436;12_6395607_T_G,0.0335,-0.0316405066857824;12_6391677_G_A,0.03336,-0.0315090630788046;12_6394052_T_G,0.02629,-0.02361238473114;12_6397224_A_G,0.02…
Quach_2016	Chronic diseases of tonsils and adenoids	ENSG00000111321.11_12_6391225_6391566	LTBR.11_12_6391225_6391566	CD14-positive, CD16-negative classical monocyte	exon	12_6384185_A_G	12_6384185_A_G	12	6384185	6388094	0.88916	0.889648	12_6384185_A_G	1	2	1	12_6384185_A_G,0.9995,-0.10616	12_6384185_A_G,0.8896,-0.865143423474515;12_6388094_A_G,0.0743,-0.0657198407873917
Nedelec_2016	Chronic diseases of tonsils and adenoids	ENSG00000111321.11_12_6391225_6391566	LTBR.11_12_6391225_6391566	macrophage	exon	12_6384185_A_G	12_6384185_A_G	12	6384185	6384185	0.999512	0.999512	12_6384185_A_G	1	1	1	12_6384185_A_G,0.9995,-0.10616	12_6384185_A_G,1.0,-0.528642203701109
TwinsUK	Chronic diseases of tonsils and adenoids	ENSG00000111321.11_12_6391225_6391566	LTBR.11_12_6391225_6391566	lymphoblastoid cell line	exon	12_6384185_A_G	12_6384185_A_G	12	6384185	6384185	0.965332	0.96582	12_6384185_A_G	1	1	1	12_6384185_A_G,0.9995,-0.10616	12_6384185_A_G,0.966,-0.907024380644451
Nedelec_2016	Chronic diseases of tonsils and adenoids	ENSG00000111321.11_12_6391225_6391566	LTBR.11_12_6391225_6391566	macrophage	exon	12_6384185_A_G	12_6384185_A_G	12	6384185	6384185	0.971191	0.97168	12_6384185_A_G	1	1	1	12_6384185_A_G,0.9995,-0.10616	12_6384185_A_G,0.9717,-0.50948540104096
GEUVADIS	Chronic diseases of tonsils and adenoids	ENSG00000111321.11_12_6391225_6391566	LTBR.11_12_6391225_6391566	lymphoblastoid cell line	exon	12_6384185_A_G	12_6384185_A_G	12	6384185	6384185	0.990723	0.991211	12_6384185_A_G	1	1	1	12_6384185_A_G,0.9995,-0.10616	12_6384185_A_G,0.991,-0.791271737227915
CEDAR	Chronic diseases of tonsils and adenoids	ILMN_1667476	LTBR	transverse colon	microarray	12_6384185_A_G	12_6384185_A_G	12	6383483	6395607	0.885254	0.885742	12_6384185_A_G	1	3	1	12_6384185_A_G,0.9995,-0.10616	12_6384185_A_G,0.8857,-0.618897440278934;12_6383483_A_C,0.03778,-0.0231561865825165;12_6395607_T_G,0.0377,-0.0228050299146126
GEUVADIS	Chronic diseases of tonsils and adenoids	ENSG00000111321.grp_1.contained.ENST00000440421	LTBR.grp_1.contained.LTBR-202	lymphoblastoid cell line	txrev	12_6384185_A_G	12_6384185_A_G	12	6383483	6384185	0.933105	0.933594	12_6384185_A_G	1	2	1	12_6384185_A_G,0.9995,-0.10616	12_6384185_A_G,0.9336,0.491224945033392;12_6383483_A_C,0.03995,0.0184742228070342
GEUVADIS	Chronic diseases of tonsils and adenoids	ENSG00000111321.grp_1.contained.ENST00000441074	LTBR.grp_1.contained.LTBR-203	lymphoblastoid cell line	txrev	12_6384185_A_G	12_6384185_A_G	12	6384185	6384185	0.97998	0.980469	12_6384185_A_G	1	1	1	12_6384185_A_G,0.9995,-0.10616	12_6384185_A_G,0.9805,0.6581951716463
GEUVADIS	Chronic diseases of tonsils and adenoids	ENSG00000111321.grp_1.contained.ENST00000546296	LTBR.grp_1.contained.LTBR-215	lymphoblastoid cell line	txrev	12_6384185_A_G	12_6384185_A_G	12	6384185	6390939	0.94873	0.949219	12_6384185_A_G	1	2	1	12_6384185_A_G,0.9995,-0.10616	12_6384185_A_G,0.949,-0.501773162822666;12_6390939_T_G,0.01361,-0.00578377324682895
TwinsUK	Chronic diseases of tonsils and adenoids	ENSG00000111321.grp_2.contained.ENST00000440421	LTBR.grp_2.contained.LTBR-202	lymphoblastoid cell line	txrev	12_6384185_A_G	12_6384185_A_G	12	6384185	6388094	0.837891	0.838379	12_6384185_A_G	1	3	1	12_6384185_A_G,0.9995,-0.10616	12_6384185_A_G,0.8384,0.529733529740369;12_6386109_C_A,0.11084,0.0602153180276196;12_6388094_A_G,0.01434,0.00818880076596443
GEUVADIS	Chronic diseases of tonsils and adenoids	ENSG00000111321.grp_2.contained.ENST00000440421	LTBR.grp_2.contained.LTBR-202	lymphoblastoid cell line	txrev	12_6384185_A_G	12_6384185_A_G	12	6384185	6384185	0.999023	0.999512	12_6384185_A_G	1	1	1	12_6384185_A_G,0.9995,-0.10616	12_6384185_A_G,0.9995,0.748105771840997
GEUVADIS	Chronic diseases of tonsils and adenoids	ENSG00000111321.grp_2.contained.ENST00000543190	LTBR.grp_2.contained.LTBR-211	lymphoblastoid cell line	txrev	12_6384185_A_G	12_6384185_A_G	12	6384185	6402830	0.569336	0.569824	12_6384185_A_G	1	8	1	12_6384185_A_G,0.9995,-0.10616	12_6384185_A_G,0.57,-0.263235418784566;12_6395607_T_G,0.08746,-0.0382587328206175;12_6391677_G_A,0.08594,-0.0374170220835559;12_6402830_C_A,0.0689,-0.0300769380817067;12_6386109_C_A,0.06027,-0.025888694981567;12_6393195_T_C,0.03845,-0.0162156678314175;12_6397224_A_G,0.03323,-0.013570838498459;12_6388094_A_G,0.01582,-0.00648345841366036
GEUVADIS	Chronic diseases of tonsils and adenoids	ENSG00000111321.grp_2.contained.ENST00000546296	LTBR.grp_2.contained.LTBR-215	lymphoblastoid cell line	txrev	12_6384185_A_G	12_6384185_A_G	12	6384185	6394932	0.879883	0.880371	12_6384185_A_G	1	4	1	12_6384185_A_G,0.9995,-0.10616	12_6384185_A_G,0.8804,-0.469251319884804;12_6394932_G_A,0.0371,-0.0178275411450094;12_6390939_T_G,0.01985,-0.00888035990832727;12_6393195_T_C,0.01685,-0.0076756928087252
GEUVADIS	Chronic diseases of tonsils and adenoids	ENST00000228918	LTBR-201	lymphoblastoid cell line	tx	12_6384185_A_G	12_6384185_A_G	12	6384185	6386109	0.93457	0.935059	12_6384185_A_G	1	2	1	12_6384185_A_G,0.9995,-0.10616	12_6384185_A_G,0.935,-0.604677935698303;12_6386109_C_A,0.0182,-0.0111716302950516
GEUVADIS	Chronic diseases of tonsils and adenoids	ENST00000440421	LTBR-202	lymphoblastoid cell line	tx	12_6384185_A_G	12_6384185_A_G	12	6384185	6393195	0.945801	0.946289	12_6384185_A_G	1	2	1	12_6384185_A_G,0.9995,-0.10616	12_6384185_A_G,0.9463,0.457596506357544;12_6393195_T_C,0.00953,0.00366445610668829
TwinsUK	Chronic diseases of tonsils and adenoids	ENST00000441074	LTBR-203	lymphoblastoid cell line	tx	12_6384185_A_G	12_6384185_A_G	12	6384185	6384185	0.95166	0.952148	12_6384185_A_G	1	1	1	12_6384185_A_G,0.9995,-0.10616	12_6384185_A_G,0.952,0.657310481489088
GTEx v8	Chronic diseases of tonsils and adenoids	ENSG00000172965.14	MIR4435-2HG.14	blood	ge	2_111429464_A_G	2_111429464_A_G	2	111429464	111429464	1	1	2_111429464_A_G	1	1	1	2_111429464_A_G,1.0,-0.09322	2_111429464_A_G,1.0,-0.293585
GEUVADIS	Chronic diseases of tonsils and adenoids	ENSG00000172965.grp_2.downstream.ENST00000409569	MIR4435-2HG.grp_2.downstream.MIR4435-2HG-203	lymphoblastoid cell line	txrev	2_111429464_A_G	2_111429464_A_G	2	111429464	111429464	1	1	2_111429464_A_G	1	1	1	2_111429464_A_G,1.0,-0.09322	2_111429464_A_G,1.0,-0.764707205228717
Quach_2016	Chronic diseases of tonsils and adenoids	ENSG00000172965.grp_2.downstream.ENST00000431385	MIR4435-2HG.grp_2.downstream.MIR4435-2HG-205	CD14-positive, CD16-negative classical monocyte	txrev	2_111429464_A_G	2_111429464_A_G	2	111427229	111429464	0.925781	0.925781	2_111429464_A_G	1	2	1	2_111429464_A_G,1.0,-0.09322	2_111429464_A_G,0.926,0.612999269117059;2_111427229_A_C,0.0753,0.0433536875613577
GEUVADIS	Chronic diseases of tonsils and adenoids	ENSG00000172965.grp_2.downstream.ENST00000431385	MIR4435-2HG.grp_2.downstream.MIR4435-2HG-205	lymphoblastoid cell line	txrev	2_111429464_A_G	2_111429464_A_G	2	111429464	111429464	0.984375	0.984375	2_111429464_A_G	1	1	1	2_111429464_A_G,1.0,-0.09322	2_111429464_A_G,0.9844,0.367840866856523
GEUVADIS	Chronic diseases of tonsils and adenoids	ENSG00000172965.grp_2.downstream.ENST00000441075	MIR4435-2HG.grp_2.downstream.MIR4435-2HG-210	lymphoblastoid cell line	txrev	2_111429464_A_G	2_111429464_A_G	2	111410899	111429464	0.731934	0.731934	2_111429464_A_G	1	5	1	2_111429464_A_G,1.0,-0.09322	2_111429464_A_G,0.732,0.23834533745928;2_111427229_A_C,0.0929,0.0332027807142687;2_111410899_A_T,0.06287,0.0170882922009165;2_111428267_T_C,0.06058,-0.0205457926460596;2_111427137_T_C,0.0187,-0.00597354350061889
Quach_2016	Chronic diseases of tonsils and adenoids	ENSG00000172965.grp_2.downstream.ENST00000444301	MIR4435-2HG.grp_2.downstream.MIR4435-2HG-213	CD14-positive, CD16-negative classical monocyte	txrev	2_111429464_A_G	2_111429464_A_G	2	111429464	111429464	0.971191	0.971191	2_111429464_A_G	1	1	1	2_111429464_A_G,1.0,-0.09322	2_111429464_A_G,0.971,0.781657828820536
GEUVADIS	Chronic diseases of tonsils and adenoids	ENSG00000172965.grp_2.downstream.ENST00000643013	MIR4435-2HG.grp_2.downstream.MIR4435-2HG-224	lymphoblastoid cell line	txrev	2_111429464_A_G	2_111429464_A_G	2	111427229	111429464	0.769043	0.769043	2_111429464_A_G	1	2	1	2_111429464_A_G,1.0,-0.09322	2_111429464_A_G,0.769,0.268821297005709;2_111427229_A_C,0.2136,0.0864672628441377
GEUVADIS	Chronic diseases of tonsils and adenoids	ENST00000409569	MIR4435-2HG-203	lymphoblastoid cell line	tx	2_111429464_A_G	2_111429464_A_G	2	111429464	111429464	1	1	2_111429464_A_G	1	1	1	2_111429464_A_G,1.0,-0.09322	2_111429464_A_G,1.0,-0.593106795827674
Quach_2016	Chronic diseases of tonsils and adenoids	ENST00000444301	MIR4435-2HG-213	CD14-positive, CD16-negative classical monocyte	tx	2_111429464_A_G	2_111429464_A_G	2	111429464	111429464	1	1	2_111429464_A_G	1	1	1	2_111429464_A_G,1.0,-0.09322	2_111429464_A_G,1.0,0.891447811221014
Quach_2016	Chronic diseases of tonsils and adenoids	ENST00000451884	MIR4435-2HG-214	CD14-positive, CD16-negative classical monocyte	tx	2_111429464_A_G	2_111429464_A_G	2	111429464	111429464	0.960449	0.960449	2_111429464_A_G	1	1	1	2_111429464_A_G,1.0,-0.09322	2_111429464_A_G,0.9604,0.673688804491581
GEUVADIS	Chronic diseases of tonsils and adenoids	ENST00000643013	MIR4435-2HG-224	lymphoblastoid cell line	tx	2_111429464_A_G	2_111429464_A_G	2	111429464	111429464	0.999023	0.999023	2_111429464_A_G	1	1	1	2_111429464_A_G,1.0,-0.09322	2_111429464_A_G,0.999,0.60298625746691
BLUEPRINT	Chronic diseases of tonsils and adenoids	ENST00000652569	NFKB1-213	CD4-positive, alpha-beta T cell	tx	4_102593898_G_T	4_102593898_G_T	4	102497800	102627059	0.0495452	0.527863	4_102593898_G_T,4_102598330_A_G,4_102594434_G_C,4_102597148_A_G,4_102598208_G_C,4_102603174_G_A,4_102604193_C_T,4_102604774_T_C,4_102605271_A_G,4_102605517_A_G,4_102608806_A_G,4_102608899_A_T,4_102613403_C_G,4_102593584_T_C,4_102615256_T_C,4_102593836_A_G,4_102594156_G_A,4_102603472_G_A,4_102604351_G_C,4_102605374_T_C	20	71	20	4_102593898_G_T,0.1757,-0.06704;4_102598330_A_G,0.1677,-0.06696;4_102593584_T_C,0.04807,-0.06419;4_102594434_G_C,0.03754,-0.06572;4_102597148_A_G,0.03754,-0.06572;4_102598208_G_C,0.03745,-0.06572;4_102603174_G_A,0.03732,-0.06571;4_102604193_C_T,0.03732,-0.06571;4_102604774_T_C,0.03732,-0.06571;4_102605271_A_G,0.03726,-0.06571;4_102605517_A_G,0.0372,-0.0657;4_102608806_A_G,0.0368,-0.06569;4_102613…	4_102593898_G_T,0.1129,0.0551814024637898;4_102598330_A_G,0.1129,0.0551814024637898;4_102624330_A_G,0.04324,0.0205504508592765;4_102594434_G_C,0.02435,0.0111858449510924;4_102597148_A_G,0.02435,0.0111858449510924;4_102598208_G_C,0.02435,0.0111858449510924;4_102603174_G_A,0.02435,0.0111858449510924;4_102604193_C_T,0.02435,0.0111858449510924;4_102604774_T_C,0.02435,0.0111858449510924;4_102605271_A_…
GTEx v8	Chronic rhinosinusitis	ENSG00000176920.11	FUT2.11	putamen	ge	19_48711017_G_A	19_48706303_T_G	19	48703728	48711017	0.0294192	0.506668	19_48710576_G_A,19_48710247_G_A,19_48710027_G_A,19_48706207_C_A,19_48706068_C_T,19_48706082_T_C,19_48705721_A_G,19_48704297_C_T,19_48705372_G_C,19_48705753_T_C,19_48705969_G_A,19_48705307_C_T,19_48705244_A_G,19_48705286_T_C,19_48704535_G_A,19_48706061_G_A,19_48706594_A_G,19_48706303_T_G,19_48706309_A_G,19_48703949_A_G,19_48703728_G_A,19_48703998_A_G	25	24	22	19_48711017_G_A,0.0947,0.08468;19_48710576_G_A,0.06805,0.08368;19_48710247_G_A,0.06323,0.08347;19_48710027_G_A,0.06042,0.08334;19_48705608_G_A,0.04813,0.08266;19_48708712_T_C,0.03983,0.08214;19_48706207_C_A,0.03915,0.08201;19_48706068_C_T,0.0366,0.0818;19_48706082_T_C,0.03653,0.0818;19_48705721_A_G,0.036,0.08175;19_48704297_C_T,0.0358,0.08173;19_48705372_G_C,0.0358,0.08173;19_48705753_T_C,0.03577…	19_48706303_T_G,0.09204,0.502739;19_48705721_A_G,0.07385,0.49814;19_48705969_G_A,0.07385,0.49814;19_48706061_G_A,0.07385,0.49814;19_48706068_C_T,0.07385,0.49814;19_48706082_T_C,0.07385,0.49814;19_48703728_G_A,0.0505,0.493536;19_48703949_A_G,0.0505,0.493536;19_48703998_A_G,0.0505,0.493536;19_48704000_T_C,0.0505,0.493536;19_48706309_A_G,0.0476,0.491471;19_48710247_G_A,0.03026,0.480496;19_48710576_G…
GTEx v8	Chronic rhinosinusitis	ENSG00000176909.11	MAMSTR.11	gastroesophageal sphincter	ge	19_48711017_G_A	19_48706207_C_A	19	48703728	48716202	0.0322471	0.662567	19_48706207_C_A,19_48706303_T_G,19_48710027_G_A,19_48710247_G_A,19_48706309_A_G,19_48703728_G_A,19_48703949_A_G,19_48703998_A_G,19_48710576_G_A,19_48708712_T_C,19_48704535_G_A,19_48705721_A_G,19_48705969_G_A,19_48706061_G_A,19_48706068_C_T,19_48706082_T_C,19_48705244_A_G,19_48705286_T_C,19_48705307_C_T,19_48705372_G_C,19_48705608_G_A,19_48705753_T_C,19_48706594_A_G	25	25	23	19_48711017_G_A,0.0947,0.08468;19_48710576_G_A,0.06805,0.08368;19_48710247_G_A,0.06323,0.08347;19_48710027_G_A,0.06042,0.08334;19_48705608_G_A,0.04813,0.08266;19_48708712_T_C,0.03983,0.08214;19_48706207_C_A,0.03915,0.08201;19_48706068_C_T,0.0366,0.0818;19_48706082_T_C,0.03653,0.0818;19_48705721_A_G,0.036,0.08175;19_48704297_C_T,0.0358,0.08173;19_48705372_G_C,0.0358,0.08173;19_48705753_T_C,0.03577…	19_48706207_C_A,0.07495,0.277818;19_48706303_T_G,0.06696,0.274751;19_48710027_G_A,0.0662,0.274001;19_48710247_G_A,0.0662,0.274001;19_48706309_A_G,0.04788,0.271301;19_48703728_G_A,0.04678,0.275137;19_48703949_A_G,0.04678,0.275137;19_48703998_A_G,0.04678,0.275137;19_48704000_T_C,0.04678,0.275137;19_48710576_G_A,0.0446,0.270992;19_48708712_T_C,0.0427,0.275305;19_48716202_T_C,0.04022,0.282716;19_4870…
GTEx v8	Chronic rhinosinusitis	ENSG00000176920.11	FUT2.11	nucleus accumbens	ge	19_48711017_G_A	19_48745473_G_A	19	48703728	48745473	0.0259253	0.51025	19_48705244_A_G,19_48705286_T_C,19_48705307_C_T,19_48705372_G_C,19_48705753_T_C,19_48706207_C_A,19_48711017_G_A,19_48705608_G_A,19_48706303_T_G,19_48704297_C_T,19_48706594_A_G,19_48708712_T_C,19_48705721_A_G,19_48705969_G_A,19_48706061_G_A,19_48706068_C_T,19_48706082_T_C,19_48706309_A_G,19_48703728_G_A,19_48703949_A_G,19_48703998_A_G,19_48710247_G_A	25	26	22	19_48711017_G_A,0.0947,0.08468;19_48710576_G_A,0.06805,0.08368;19_48710247_G_A,0.06323,0.08347;19_48710027_G_A,0.06042,0.08334;19_48705608_G_A,0.04813,0.08266;19_48708712_T_C,0.03983,0.08214;19_48706207_C_A,0.03915,0.08201;19_48706068_C_T,0.0366,0.0818;19_48706082_T_C,0.03653,0.0818;19_48705721_A_G,0.036,0.08175;19_48704297_C_T,0.0358,0.08173;19_48705372_G_C,0.0358,0.08173;19_48705753_T_C,0.03577…	19_48745473_G_A,0.2471,-0.433337;19_48705244_A_G,0.05984,0.439144;19_48705286_T_C,0.05984,0.439144;19_48705307_C_T,0.05984,0.439144;19_48705372_G_C,0.05984,0.439144;19_48705753_T_C,0.05984,0.439144;19_48706207_C_A,0.05984,0.439144;19_48711017_G_A,0.0487,0.422345;19_48705608_G_A,0.03053,0.434631;19_48706303_T_G,0.0253,0.427375;19_48714803_C_T,0.024,0.42413;19_48704297_C_T,0.0224,0.430286;19_487043…
TwinsUK	Chronic rhinosinusitis	ENSG00000176920.12_19_48704209_48704294	FUT2.12_19_48704209_48704294	skin of body	exon	19_48711017_G_A	19_48706594_A_G	19	48703728	48711017	0.0285993	0.670013	19_48706594_A_G,19_48706061_G_A,19_48706068_C_T,19_48706082_T_C,19_48705608_G_A,19_48703949_A_G,19_48705969_G_A,19_48704297_C_T,19_48704535_G_A,19_48705372_G_C,19_48703998_A_G,19_48705244_A_G,19_48705286_T_C,19_48705307_C_T,19_48706303_T_G,19_48706309_A_G,19_48706207_C_A,19_48708712_T_C,19_48705721_A_G,19_48705753_T_C,19_48703728_G_A,19_48710027_G_A,19_48710247_G_A,19_48710576_G_A	25	29	24	19_48711017_G_A,0.0947,0.08468;19_48710576_G_A,0.06805,0.08368;19_48710247_G_A,0.06323,0.08347;19_48710027_G_A,0.06042,0.08334;19_48705608_G_A,0.04813,0.08266;19_48708712_T_C,0.03983,0.08214;19_48706207_C_A,0.03915,0.08201;19_48706068_C_T,0.0366,0.0818;19_48706082_T_C,0.03653,0.0818;19_48705721_A_G,0.036,0.08175;19_48704297_C_T,0.0358,0.08173;19_48705372_G_C,0.0358,0.08173;19_48705753_T_C,0.03577…	19_48706594_A_G,0.0709,-0.0282534044633149;19_48706061_G_A,0.0562,-0.022286166934802;19_48706068_C_T,0.05618,-0.0222667309831421;19_48706082_T_C,0.05618,-0.0222667309831421;19_48705608_G_A,0.03613,-0.0136687060303725;19_48703949_A_G,0.03436,-0.0129650981893102;19_48706286_CAA_C,0.0338,-0.0130362534809985;19_48705969_G_A,0.0336,-0.0129390805209079;19_48704297_C_T,0.0335,-0.0129171287466523;19_4870…
TwinsUK	Chronic rhinosinusitis	ENSG00000176920.12_19_48696039_48696079	FUT2.12_19_48696039_48696079	skin of body	exon	19_48711017_G_A	19_48703160_A_G	19	48700572	48711017	0.0182033	0.503178	19_48703728_G_A,19_48706061_G_A,19_48706068_C_T,19_48706082_T_C,19_48703998_A_G,19_48703949_A_G,19_48704297_C_T,19_48704535_G_A,19_48705372_G_C,19_48705969_G_A,19_48705608_G_A,19_48706303_T_G,19_48706309_A_G,19_48705244_A_G,19_48705286_T_C,19_48705307_C_T,19_48706207_C_A,19_48705753_T_C,19_48705721_A_G,19_48706594_A_G,19_48708712_T_C,19_48711017_G_A,19_48710576_G_A,19_48710027_G_A	25	38	24	19_48711017_G_A,0.0947,0.08468;19_48710576_G_A,0.06805,0.08368;19_48710247_G_A,0.06323,0.08347;19_48710027_G_A,0.06042,0.08334;19_48705608_G_A,0.04813,0.08266;19_48708712_T_C,0.03983,0.08214;19_48706207_C_A,0.03915,0.08201;19_48706068_C_T,0.0366,0.0818;19_48706082_T_C,0.03653,0.0818;19_48705721_A_G,0.036,0.08175;19_48704297_C_T,0.0358,0.08173;19_48705372_G_C,0.0358,0.08173;19_48705753_T_C,0.03577…	19_48703160_A_G,0.03726,-0.0105800375714271;19_48702915_C_T,0.0361,-0.0102355425025075;19_48702888_G_C,0.03558,-0.0100756856781357;19_48702851_C_G,0.03543,-0.0100350676211328;19_48703417_G_A,0.03506,-0.00991935411428349;19_48700572_C_T,0.03455,-0.0104176926018793;19_48703205_C_T,0.03378,-0.00955498137395485;19_48703728_G_A,0.03137,-0.00850905359670253;19_48706061_G_A,0.02757,-0.00763788164693423;…
CEDAR	Chronic rhinosinusitis	ILMN_1794659	FUT2	rectum	microarray	19_48711017_G_A	19_48705244_A_G	19	48702851	48711017	0.0241988	0.59211	19_48705244_A_G,19_48705307_C_T,19_48705286_T_C,19_48705372_G_C,19_48705969_G_A,19_48705608_G_A,19_48705721_A_G,19_48705753_T_C,19_48706061_G_A,19_48706068_C_T,19_48706594_A_G,19_48706082_T_C,19_48704535_G_A,19_48706303_T_G,19_48706207_C_A,19_48704297_C_T,19_48706309_A_G,19_48703998_A_G,19_48703728_G_A	25	29	19	19_48711017_G_A,0.0947,0.08468;19_48710576_G_A,0.06805,0.08368;19_48710247_G_A,0.06323,0.08347;19_48710027_G_A,0.06042,0.08334;19_48705608_G_A,0.04813,0.08266;19_48708712_T_C,0.03983,0.08214;19_48706207_C_A,0.03915,0.08201;19_48706068_C_T,0.0366,0.0818;19_48706082_T_C,0.03653,0.0818;19_48705721_A_G,0.036,0.08175;19_48704297_C_T,0.0358,0.08173;19_48705372_G_C,0.0358,0.08173;19_48705753_T_C,0.03577…	19_48705244_A_G,0.0539,-0.0389077381931014;19_48705307_C_T,0.05157,-0.0372017312211286;19_48705286_T_C,0.0512,-0.0369313243549675;19_48705087_AC_A,0.04184,-0.029991792769047;19_48705372_G_C,0.04184,-0.029984680997293;19_48705969_G_A,0.0412,-0.0295775459307082;19_48705608_G_A,0.04105,-0.0293961928538084;19_48705721_A_G,0.04105,-0.0293961928538084;19_48705753_T_C,0.04105,-0.0293961928538084;19_4870…
GENCORD	Diseases of pulp and periapical tissues	ENSG00000279159	AC003681.1	T cell	ge	22_30186009_G_C	22_29837690_G_A	22	29738534	30186009	0.0096941	0.611469	22_29837690_G_A,22_29829138_T_C,22_29823426_G_A,22_29819729_G_A,22_29786569_G_A,22_29943031_C_A,22_29952683_T_TA,22_29946392_G_C,22_29855080_G_A,22_29855483_C_T,22_29958983_G_A,22_29929061_C_A,22_29929162_T_C,22_29960429_G_A,22_29960568_A_G,22_29879179_C_T,22_29887761_G_A,22_29887515_T_C,22_29940124_C_T,22_29893320_T_C,22_29894454_A_G,22_29889652_T_C,22_29907077_A_G,22_29911625_A_G,22_29953024_C_…	68	81	61	22_30186009_G_C,0.02303,-0.06317;22_30059389_G_A,0.01918,-0.06277;22_30038134_C_T,0.01883,-0.06274;22_30167354_G_A,0.01877,-0.06275;22_30163255_CTT_C,0.01866,-0.06274;22_30171969_G_A,0.01863,-0.06274;22_30153043_T_C,0.01862,-0.06274;22_30135112_CAT_C,0.01755,-0.06264;22_30136684_C_T,0.01755,-0.06264;22_30140067_T_G,0.01755,-0.06264;22_30066922_C_T,0.01736,-0.06278;22_29944045_G_C,0.0169,-0.06252;…	22_29837690_G_A,0.0453,0.0294983243242075;22_29829138_T_C,0.03098,0.0196675395330069;22_29738534_T_TG,0.02733,0.0177963194479179;22_29738926_G_A,0.02652,0.0172018573469203;22_29823426_G_A,0.02435,0.0151644067576423;22_29744369_T_C,0.02406,0.0153235371761054;22_29751221_G_A,0.02406,0.0153235371761054;22_29763292_CAATAAATA_C,0.02399,0.0153271068640529;22_29818477_C_G,0.02281,0.0142081962724309;22_2…
Schmiedel_2018	Diseases of pulp and periapical tissues	ENSG00000279159	AC003681.1	CD8-positive, alpha-beta T cell	ge	22_30186009_G_C	22_29943031_C_A	22	29786569	30186009	0.0124689	0.513351	22_29944045_G_C,22_29943740_T_C,22_29943031_C_A,22_30027755_G_A,22_29960429_G_A,22_29958983_G_A,22_29960568_A_G,22_29965137_A_T,22_29946392_G_C,22_29940124_C_T,22_29898755_T_C,22_30018351_C_T,22_29952683_T_TA,22_29953024_C_G,22_29929061_C_A,22_29929162_T_C,22_29900233_C_T,22_29887515_T_C,22_29887761_G_A,22_29899972_C_CT,22_29979545_A_G,22_29981013_A_G,22_29987627_A_C,22_29969853_A_G,22_29975662_G…	68	42	38	22_30186009_G_C,0.02303,-0.06317;22_30059389_G_A,0.01918,-0.06277;22_30038134_C_T,0.01883,-0.06274;22_30167354_G_A,0.01877,-0.06275;22_30163255_CTT_C,0.01866,-0.06274;22_30171969_G_A,0.01863,-0.06274;22_30153043_T_C,0.01862,-0.06274;22_30135112_CAT_C,0.01755,-0.06264;22_30136684_C_T,0.01755,-0.06264;22_30140067_T_G,0.01755,-0.06264;22_30066922_C_T,0.01736,-0.06278;22_29944045_G_C,0.0169,-0.06252;…	22_29943031_C_A,0.04993,0.0609967314216338;22_29946392_G_C,0.0487,0.0597579163780924;22_29952683_T_TA,0.0443,0.0545002278819157;22_29891308_CGT_C,0.03516,0.040605076572993;22_30002089_T_C,0.03497,0.0415178877718661;22_29896822_A_AT,0.03467,0.0394196503165012;22_30014451_T_C,0.03207,0.0356894675618815;22_30018351_C_T,0.03018,0.0334533561130719;22_29940124_C_T,0.03006,0.0316321179871645;22_29929162…
GTEx v8	Diseases of pulp and periapical tissues	ENSG00000279159.1	AC003681.1.1	pituitary gland	ge	22_30186009_G_C	22_30085869_C_T	22	29786569	30186009	0.0117229	0.742508	22_30085869_C_T,22_29943031_C_A,22_29946392_G_C,22_29952683_T_TA,22_30002089_T_C,22_30092147_C_T,22_30140067_T_G,22_29879179_C_T,22_29997555_C_G,22_29998742_G_GT,22_30014451_T_C,22_30018351_C_T,22_30027755_G_A,22_30032656_G_A,22_30038134_C_T,22_30059389_G_A,22_30070110_G_T,22_30098653_T_C,22_30105497_T_A,22_30107223_A_G,22_30116257_A_G,22_30135112_CAT_C,22_30136684_C_T,22_29786569_G_A,22_29823426…	68	68	60	22_30186009_G_C,0.02303,-0.06317;22_30059389_G_A,0.01918,-0.06277;22_30038134_C_T,0.01883,-0.06274;22_30167354_G_A,0.01877,-0.06275;22_30163255_CTT_C,0.01866,-0.06274;22_30171969_G_A,0.01863,-0.06274;22_30153043_T_C,0.01862,-0.06274;22_30135112_CAT_C,0.01755,-0.06264;22_30136684_C_T,0.01755,-0.06264;22_30140067_T_G,0.01755,-0.06264;22_30066922_C_T,0.01736,-0.06278;22_29944045_G_C,0.0169,-0.06252;…	22_30085869_C_T,0.03433,0.422711;22_29943031_C_A,0.01848,0.420248;22_29946392_G_C,0.01848,0.420248;22_29952683_T_TA,0.01848,0.420248;22_30002089_T_C,0.01848,0.420248;22_30092147_C_T,0.01848,0.420248;22_30140067_T_G,0.01848,0.420248;22_29879179_C_T,0.0164,0.41229;22_29997555_C_G,0.0164,0.41229;22_29998742_G_GT,0.0164,0.41229;22_30014451_T_C,0.0164,0.41229;22_30018351_C_T,0.0164,0.41229;22_30027755…
GTEx v8	Diseases of pulp and periapical tissues	ENSG00000279159.1	AC003681.1.1	prostate gland	ge	22_30186009_G_C	22_29953024_C_G	22	29786569	30186009	0.0125581	0.758652	22_30059389_G_A,22_30038134_C_T,22_30167354_G_A,22_30163255_CTT_C,22_30171969_G_A,22_30153043_T_C,22_30135112_CAT_C,22_30136684_C_T,22_30140067_T_G,22_29944045_G_C,22_29943740_T_C,22_29943031_C_A,22_30027755_G_A,22_29960429_G_A,22_29958983_G_A,22_29960568_A_G,22_29965137_A_T,22_29946392_G_C,22_29940124_C_T,22_29911625_A_G,22_29898755_T_C,22_30018351_C_T,22_29952683_T_TA,22_29953024_C_G,22_2992906…	68	65	58	22_30186009_G_C,0.02303,-0.06317;22_30059389_G_A,0.01918,-0.06277;22_30038134_C_T,0.01883,-0.06274;22_30167354_G_A,0.01877,-0.06275;22_30163255_CTT_C,0.01866,-0.06274;22_30171969_G_A,0.01863,-0.06274;22_30153043_T_C,0.01862,-0.06274;22_30135112_CAT_C,0.01755,-0.06264;22_30136684_C_T,0.01755,-0.06264;22_30140067_T_G,0.01755,-0.06264;22_30066922_C_T,0.01736,-0.06278;22_29944045_G_C,0.0169,-0.06252;…	22_29953024_C_G,0.01863,0.441826;22_29960568_A_G,0.01863,0.441826;22_29969195_C_T,0.01863,0.441826;22_29982696_GTC_G,0.01863,0.441826;22_29867682_T_C,0.01715,0.44718;22_29887515_T_C,0.01715,0.44718;22_29887761_G_A,0.01715,0.44718;22_29888010_C_T,0.01715,0.44718;22_29889652_T_C,0.01715,0.44718;22_29893320_T_C,0.01715,0.44718;22_29894454_A_G,0.01715,0.44718;22_29898755_T_C,0.01715,0.44718;22_298999…
GTEx v8	Diseases of pulp and periapical tissues	ENSG00000279159.1	AC003681.1.1	skin of body	ge	22_30186009_G_C	22_29969853_A_G	22	29786569	30186009	0.0129724	0.502148	22_30186009_G_C,22_30167354_G_A,22_30163255_CTT_C,22_30171969_G_A,22_30153043_T_C,22_30135112_CAT_C,22_30140067_T_G,22_29944045_G_C,22_29943740_T_C,22_29943031_C_A,22_29960429_G_A,22_29958983_G_A,22_29960568_A_G,22_29965137_A_T,22_29946392_G_C,22_29940124_C_T,22_29911625_A_G,22_29898755_T_C,22_29952683_T_TA,22_29953024_C_G,22_29929061_C_A,22_29929162_T_C,22_29900233_C_T,22_29887515_T_C,22_2988776…	68	47	43	22_30186009_G_C,0.02303,-0.06317;22_30059389_G_A,0.01918,-0.06277;22_30038134_C_T,0.01883,-0.06274;22_30167354_G_A,0.01877,-0.06275;22_30163255_CTT_C,0.01866,-0.06274;22_30171969_G_A,0.01863,-0.06274;22_30153043_T_C,0.01862,-0.06274;22_30135112_CAT_C,0.01755,-0.06264;22_30136684_C_T,0.01755,-0.06264;22_30140067_T_G,0.01755,-0.06264;22_30066922_C_T,0.01736,-0.06278;22_29944045_G_C,0.0169,-0.06252;…	22_29969853_A_G,0.0607,0.374433;22_29971025_A_T,0.04974,0.385178;22_29953024_C_G,0.04233,0.373063;22_29960568_A_G,0.04233,0.373063;22_29969195_C_T,0.04233,0.373063;22_30092147_C_T,0.02821,0.387234;22_30140067_T_G,0.02821,0.387234;22_29887515_T_C,0.02673,0.375562;22_29887761_G_A,0.02673,0.375562;22_29888010_C_T,0.02673,0.375562;22_29889652_T_C,0.02673,0.375562;22_29893320_T_C,0.02673,0.375562;22_2…
GTEx v8	Diseases of pulp and periapical tissues	ENSG00000279159.1	AC003681.1.1	coronary artery	ge	22_30186009_G_C	22_29844789_C_T	22	29786569	30186009	0.0116965	0.654373	22_30186009_G_C,22_30059389_G_A,22_30038134_C_T,22_30167354_G_A,22_30163255_CTT_C,22_30171969_G_A,22_30153043_T_C,22_30135112_CAT_C,22_30136684_C_T,22_30140067_T_G,22_29944045_G_C,22_29943740_T_C,22_29943031_C_A,22_30027755_G_A,22_29960429_G_A,22_29958983_G_A,22_29965137_A_T,22_29946392_G_C,22_29940124_C_T,22_29911625_A_G,22_29898755_T_C,22_30018351_C_T,22_29952683_T_TA,22_29929061_C_A,22_2992916…	68	62	55	22_30186009_G_C,0.02303,-0.06317;22_30059389_G_A,0.01918,-0.06277;22_30038134_C_T,0.01883,-0.06274;22_30167354_G_A,0.01877,-0.06275;22_30163255_CTT_C,0.01866,-0.06274;22_30171969_G_A,0.01863,-0.06274;22_30153043_T_C,0.01862,-0.06274;22_30135112_CAT_C,0.01755,-0.06264;22_30136684_C_T,0.01755,-0.06264;22_30140067_T_G,0.01755,-0.06264;22_30066922_C_T,0.01736,-0.06278;22_29944045_G_C,0.0169,-0.06252;…	22_29844789_C_T,0.03058,0.311505;22_29943031_C_A,0.03058,0.311505;22_29946392_G_C,0.03058,0.311505;22_29952683_T_TA,0.03058,0.311505;22_29971025_A_T,0.03058,0.311505;22_30002089_T_C,0.03058,0.311505;22_30014451_T_C,0.02087,0.30081;22_29841595_C_T,0.01965,0.3019;22_29846525_ATTGAGT_A,0.01965,0.3019;22_29855080_G_A,0.01965,0.3019;22_29855483_C_T,0.01965,0.3019;22_29865882_G_A,0.01965,0.3019;22_2987…
GTEx v8	Diseases of pulp and periapical tissues	ENSG00000279159.1	AC003681.1.1	lymphoblastoid cell line	ge	22_30186009_G_C	22_29841595_C_T	22	29738926	30186009	0.0112379	0.537369	22_30186009_G_C,22_30059389_G_A,22_30038134_C_T,22_30167354_G_A,22_30163255_CTT_C,22_30171969_G_A,22_30153043_T_C,22_30135112_CAT_C,22_30136684_C_T,22_30140067_T_G,22_29943031_C_A,22_30027755_G_A,22_29960568_A_G,22_29946392_G_C,22_29911625_A_G,22_29898755_T_C,22_30018351_C_T,22_29952683_T_TA,22_29953024_C_G,22_29929061_C_A,22_29900233_C_T,22_29887515_T_C,22_29887761_G_A,22_30032656_G_A,22_2989997…	68	63	53	22_30186009_G_C,0.02303,-0.06317;22_30059389_G_A,0.01918,-0.06277;22_30038134_C_T,0.01883,-0.06274;22_30167354_G_A,0.01877,-0.06275;22_30163255_CTT_C,0.01866,-0.06274;22_30171969_G_A,0.01863,-0.06274;22_30153043_T_C,0.01862,-0.06274;22_30135112_CAT_C,0.01755,-0.06264;22_30136684_C_T,0.01755,-0.06264;22_30140067_T_G,0.01755,-0.06264;22_30066922_C_T,0.01736,-0.06278;22_29944045_G_C,0.0169,-0.06252;…	22_29841595_C_T,0.02522,0.44089;22_29846525_ATTGAGT_A,0.02522,0.44089;22_29855080_G_A,0.02522,0.44089;22_29855483_C_T,0.02522,0.44089;22_29865882_G_A,0.02522,0.44089;22_29879179_C_T,0.02522,0.44089;22_29997555_C_G,0.02522,0.44089;22_29998742_G_GT,0.02522,0.44089;22_30001357_T_C,0.02522,0.44089;22_30027755_G_A,0.02522,0.44089;22_30038134_C_T,0.02522,0.44089;22_30042227_T_C,0.02522,0.44089;22_30059…
GEUVADIS	Diseases of pulp and periapical tissues	ENSG00000100330	MTMR3	lymphoblastoid cell line	ge	22_30186009_G_C	22_30014451_T_C	22	29786569	30186009	0.0110327	0.531658	22_30014451_T_C,22_30027755_G_A,22_30085869_C_T,22_30098653_T_C,22_30105497_T_A,22_30107223_A_G,22_30116257_A_G,22_30136684_C_T,22_30153043_T_C,22_30163255_CTT_C,22_30167354_G_A,22_30171969_G_A,22_30038134_C_T,22_30059389_G_A,22_30092147_C_T,22_29998742_G_GT,22_30001357_T_C,22_30018351_C_T,22_30070110_G_T,22_30140067_T_G,22_30186009_G_C,22_30135112_CAT_C,22_29943031_C_A,22_29946392_G_C,22_2995268…	68	70	54	22_30186009_G_C,0.02303,-0.06317;22_30059389_G_A,0.01918,-0.06277;22_30038134_C_T,0.01883,-0.06274;22_30167354_G_A,0.01877,-0.06275;22_30163255_CTT_C,0.01866,-0.06274;22_30171969_G_A,0.01863,-0.06274;22_30153043_T_C,0.01862,-0.06274;22_30135112_CAT_C,0.01755,-0.06264;22_30136684_C_T,0.01755,-0.06264;22_30140067_T_G,0.01755,-0.06264;22_30066922_C_T,0.01736,-0.06278;22_29944045_G_C,0.0169,-0.06252;…	22_30014451_T_C,0.06287,-0.0238484151177147;22_30027755_G_A,0.0627,-0.0241654680459916;22_29975361_A_G,0.02794,-0.00859430726880313;22_30085869_C_T,0.02376,-0.00897093163030657;22_30098653_T_C,0.02376,-0.00897093163030657;22_30103724_G_A,0.02376,-0.00897093163030657;22_30105497_T_A,0.02376,-0.00897093163030657;22_30107223_A_G,0.02376,-0.00897093163030657;22_30116257_A_G,0.02376,-0.008970931630306…
Lepik_2017	Diseases of pulp and periapical tissues	ENSG00000100330	MTMR3	blood	ge	22_30186009_G_C	22_30070110_G_T	22	29786569	30186009	0.0141102	0.807945	22_30186009_G_C,22_30059389_G_A,22_30038134_C_T,22_30167354_G_A,22_30163255_CTT_C,22_30171969_G_A,22_30153043_T_C,22_30135112_CAT_C,22_30140067_T_G,22_30066922_C_T,22_29944045_G_C,22_29943740_T_C,22_29943031_C_A,22_30027755_G_A,22_29960429_G_A,22_29958983_G_A,22_29960568_A_G,22_29965137_A_T,22_29946392_G_C,22_29940124_C_T,22_29898755_T_C,22_30018351_C_T,22_29952683_T_TA,22_29953024_C_G,22_2992916…	68	62	58	22_30186009_G_C,0.02303,-0.06317;22_30059389_G_A,0.01918,-0.06277;22_30038134_C_T,0.01883,-0.06274;22_30167354_G_A,0.01877,-0.06275;22_30163255_CTT_C,0.01866,-0.06274;22_30171969_G_A,0.01863,-0.06274;22_30153043_T_C,0.01862,-0.06274;22_30135112_CAT_C,0.01755,-0.06264;22_30136684_C_T,0.01755,-0.06264;22_30140067_T_G,0.01755,-0.06264;22_30066922_C_T,0.01736,-0.06278;22_29944045_G_C,0.0169,-0.06252;…	22_30070110_G_T,0.02512,0.00337473944022813;22_29998742_G_GT,0.02222,0.00294524666845433;22_29943740_T_C,0.02048,0.00268198991221442;22_29893320_T_C,0.02046,0.00270900384457091;22_30163255_CTT_C,0.01938,0.00253843328079476;22_29952683_T_TA,0.018,0.00234733130500922;22_29889652_T_C,0.01714,0.00220250956325992;22_29844789_C_T,0.01706,0.00219074551315883;22_29855483_C_T,0.01706,0.00219074551315883;2…
Fairfax_2014	Diseases of pulp and periapical tissues	ILMN_1739641	MTMR3	CD14-positive, CD16-negative classical monocyte	microarray	22_30186009_G_C	22_29844789_C_T	22	29786569	30186009	0.0100505	0.681335	22_29855080_G_A,22_29855483_C_T,22_29911625_A_G,22_29952683_T_TA,22_29946392_G_C,22_29943031_C_A,22_29907077_A_G,22_29887761_G_A,22_29887515_T_C,22_29960429_G_A,22_29958983_G_A,22_29960568_A_G,22_29889652_T_C,22_29906175_A_G,22_29965137_A_T,22_29953024_C_G,22_29894454_A_G,22_29943740_T_C,22_29944045_G_C,22_29893320_T_C,22_29940124_C_T,22_29987627_A_C,22_29900233_C_T,22_29997555_C_G,22_29998742_G_…	68	77	61	22_30186009_G_C,0.02303,-0.06317;22_30059389_G_A,0.01918,-0.06277;22_30038134_C_T,0.01883,-0.06274;22_30167354_G_A,0.01877,-0.06275;22_30163255_CTT_C,0.01866,-0.06274;22_30171969_G_A,0.01863,-0.06274;22_30153043_T_C,0.01862,-0.06274;22_30135112_CAT_C,0.01755,-0.06264;22_30136684_C_T,0.01755,-0.06264;22_30140067_T_G,0.01755,-0.06264;22_30066922_C_T,0.01736,-0.06278;22_29944045_G_C,0.0169,-0.06252;…	22_29844789_C_T,0.02715,0.011756015880504;22_29841595_C_T,0.02618,0.0112974086538223;22_29846525_ATTGAGT_A,0.0234,0.0100720805698014;22_29855080_G_A,0.01949,0.0083398486550812;22_29855483_C_T,0.01929,0.00825406034091435;22_29911625_A_G,0.01554,0.00654271646428121;22_29952683_T_TA,0.0154,0.00653029349936547;22_29946392_G_C,0.01535,0.00650270048059948;22_29943031_C_A,0.01526,0.00645838410545689;22_…
CEDAR	Diseases of pulp and periapical tissues	ILMN_1739641	MTMR3	CD8-positive, alpha-beta T cell	microarray	22_30186009_G_C	22_30039364_CAAAAAAA_C	22	29786569	30186009	0.0109186	0.661556	22_30059389_G_A,22_30038134_C_T,22_30167354_G_A,22_30163255_CTT_C,22_30171969_G_A,22_30153043_T_C,22_30066922_C_T,22_29944045_G_C,22_29943740_T_C,22_29943031_C_A,22_30027755_G_A,22_29960429_G_A,22_29958983_G_A,22_29960568_A_G,22_29965137_A_T,22_29946392_G_C,22_29940124_C_T,22_29911625_A_G,22_29898755_T_C,22_30018351_C_T,22_29952683_T_TA,22_29953024_C_G,22_29929061_C_A,22_29929162_T_C,22_29900233_…	68	67	55	22_30186009_G_C,0.02303,-0.06317;22_30059389_G_A,0.01918,-0.06277;22_30038134_C_T,0.01883,-0.06274;22_30167354_G_A,0.01877,-0.06275;22_30163255_CTT_C,0.01866,-0.06274;22_30171969_G_A,0.01863,-0.06274;22_30153043_T_C,0.01862,-0.06274;22_30135112_CAT_C,0.01755,-0.06264;22_30136684_C_T,0.01755,-0.06264;22_30140067_T_G,0.01755,-0.06264;22_30066922_C_T,0.01736,-0.06278;22_29944045_G_C,0.0169,-0.06252;…	22_30039364_CAAAAAAA_C,0.03772,0.0217860085759717;22_30030346_T_A,0.0245,0.013909755197236;22_30027755_G_A,0.01857,0.0105209466617489;22_30018351_C_T,0.01773,0.0100274844584392;22_30032656_G_A,0.01764,0.00998138774147186;22_30014451_T_C,0.01735,0.00980867354850168;22_30001357_T_C,0.01714,0.00969262922700411;22_30038134_C_T,0.017,0.00961875405451396;22_30042227_T_C,0.01685,0.00954171714521969;22_2…
Fairfax_2012	Diseases of pulp and periapical tissues	ILMN_1739641	MTMR3	B cell	microarray	22_30186009_G_C	22_30186009_G_C	22	29786569	30186009	0.0129108	0.745861	22_30186009_G_C,22_30059389_G_A,22_30171969_G_A,22_30167354_G_A,22_30163255_CTT_C,22_30153043_T_C,22_30038134_C_T,22_30140067_T_G,22_30032656_G_A,22_30018351_C_T,22_30014451_T_C,22_30136684_C_T,22_30135112_CAT_C,22_30002089_T_C,22_30116257_A_G,22_30107223_A_G,22_30105497_T_A,22_30098653_T_C,22_30092147_C_T,22_30085869_C_T,22_30070110_G_T,22_30066922_C_T,22_29879179_C_T,22_29865882_G_A,22_29960429…	68	73	61	22_30186009_G_C,0.02303,-0.06317;22_30059389_G_A,0.01918,-0.06277;22_30038134_C_T,0.01883,-0.06274;22_30167354_G_A,0.01877,-0.06275;22_30163255_CTT_C,0.01866,-0.06274;22_30171969_G_A,0.01863,-0.06274;22_30153043_T_C,0.01862,-0.06274;22_30135112_CAT_C,0.01755,-0.06264;22_30136684_C_T,0.01755,-0.06264;22_30140067_T_G,0.01755,-0.06264;22_30066922_C_T,0.01736,-0.06278;22_29944045_G_C,0.0169,-0.06252;…	22_30186009_G_C,0.0329,0.0188736868489165;22_30096481_A_AT,0.0319,0.0185813355443753;22_30059389_G_A,0.02727,0.015471281279928;22_30175263_TATA_T,0.02428,0.0136346591149617;22_30171969_G_A,0.02405,0.0134966972660913;22_30167354_G_A,0.0238,0.0133657504364204;22_30163255_CTT_C,0.02353,0.0132033123523279;22_30042227_T_C,0.02292,0.0127429740526712;22_30153043_T_C,0.02284,0.012813383822754;22_30030346…
CEDAR	Diseases of pulp and periapical tissues	ILMN_1739641	MTMR3	CD4-positive, alpha-beta T cell	microarray	22_30186009_G_C	22_29891308_CGT_C	22	29786569	30186009	0.0123832	0.792053	22_29865882_G_A,22_29867682_T_C,22_29969195_C_T,22_29969853_A_G,22_29879179_C_T,22_29887515_T_C,22_29887761_G_A,22_29889652_T_C,22_29855483_C_T,22_29893320_T_C,22_29894454_A_G,22_29855080_G_A,22_30002089_T_C,22_30014451_T_C,22_30032656_G_A,22_30018351_C_T,22_29979545_A_G,22_29993167_A_T,22_29898755_T_C,22_29900233_C_T,22_29906175_A_G,22_29981013_A_G,22_29998742_G_GT,22_30027755_G_A,22_29899972_C_…	68	78	66	22_30186009_G_C,0.02303,-0.06317;22_30059389_G_A,0.01918,-0.06277;22_30038134_C_T,0.01883,-0.06274;22_30167354_G_A,0.01877,-0.06275;22_30163255_CTT_C,0.01866,-0.06274;22_30171969_G_A,0.01863,-0.06274;22_30153043_T_C,0.01862,-0.06274;22_30135112_CAT_C,0.01755,-0.06264;22_30136684_C_T,0.01755,-0.06264;22_30140067_T_G,0.01755,-0.06264;22_30066922_C_T,0.01736,-0.06278;22_29944045_G_C,0.0169,-0.06252;…	22_29891308_CGT_C,0.0284,0.0110497566378726;22_29865882_G_A,0.01904,0.00717535787231666;22_29971025_A_T,0.01791,0.00672479889549754;22_29867682_T_C,0.01773,0.00663696525972123;22_29969195_C_T,0.01768,0.00662018506240568;22_29969853_A_G,0.0169,0.00630303735785137;22_29879179_C_T,0.01659,0.00616330990223829;22_29887515_T_C,0.0163,0.00603705968948892;22_29887761_G_A,0.01625,0.00601800992703605;22_29…
Fairfax_2014	Diseases of pulp and periapical tissues	ILMN_2380605	MTMR3	CD14-positive, CD16-negative classical monocyte	microarray	22_30186009_G_C	22_29913726_G_GT	22	29738534	30186009	0.00930148	0.64719	22_29855080_G_A,22_29855483_C_T,22_29867682_T_C,22_29879179_C_T,22_29865882_G_A,22_29911625_A_G,22_29786569_G_A,22_29907077_A_G,22_29906175_A_G,22_29819729_G_A,22_29946392_G_C,22_29952683_T_TA,22_29929061_C_A,22_29943031_C_A,22_29929162_T_C,22_30066922_C_T,22_29900233_C_T,22_30070110_G_T,22_29899972_C_CT,22_29889652_T_C,22_29960429_G_A,22_29887761_G_A,22_29943740_T_C,22_29958983_G_A,22_29960568_A…	68	85	65	22_30186009_G_C,0.02303,-0.06317;22_30059389_G_A,0.01918,-0.06277;22_30038134_C_T,0.01883,-0.06274;22_30167354_G_A,0.01877,-0.06275;22_30163255_CTT_C,0.01866,-0.06274;22_30171969_G_A,0.01863,-0.06274;22_30153043_T_C,0.01862,-0.06274;22_30135112_CAT_C,0.01755,-0.06264;22_30136684_C_T,0.01755,-0.06264;22_30140067_T_G,0.01755,-0.06264;22_30066922_C_T,0.01736,-0.06278;22_29944045_G_C,0.0169,-0.06252;…	22_29913726_G_GT,0.0399,0.0148639961641279;22_29841595_C_T,0.02293,0.0082050936439832;22_29846525_ATTGAGT_A,0.01962,0.00699388684789581;22_29844789_C_T,0.01909,0.00681648357609057;22_29855080_G_A,0.01503,0.00532149773294175;22_29855483_C_T,0.01493,0.00528408466617645;22_29867682_T_C,0.01486,0.00523961229605357;22_29879179_C_T,0.014725,0.00518613350075565;22_29865882_G_A,0.01459,0.0051430416506132…
Quach_2016	Diseases of pulp and periapical tissues	ENSG00000100330.15_22_30019480_30019651	MTMR3.15_22_30019480_30019651	CD14-positive, CD16-negative classical monocyte	exon	22_30186009_G_C	22_30039364_CAAAAAAA_C	22	29786569	30186009	0.011485	0.53149	22_30059389_G_A,22_30038134_C_T,22_30167354_G_A,22_30163255_CTT_C,22_30171969_G_A,22_30153043_T_C,22_30135112_CAT_C,22_30136684_C_T,22_30066922_C_T,22_29944045_G_C,22_29943740_T_C,22_30027755_G_A,22_29960429_G_A,22_29958983_G_A,22_29965137_A_T,22_29940124_C_T,22_29911625_A_G,22_29898755_T_C,22_30018351_C_T,22_29929061_C_A,22_29929162_T_C,22_29900233_C_T,22_29887515_T_C,22_29887761_G_A,22_30032656…	68	55	47	22_30186009_G_C,0.02303,-0.06317;22_30059389_G_A,0.01918,-0.06277;22_30038134_C_T,0.01883,-0.06274;22_30167354_G_A,0.01877,-0.06275;22_30163255_CTT_C,0.01866,-0.06274;22_30171969_G_A,0.01863,-0.06274;22_30153043_T_C,0.01862,-0.06274;22_30135112_CAT_C,0.01755,-0.06264;22_30136684_C_T,0.01755,-0.06264;22_30140067_T_G,0.01755,-0.06264;22_30066922_C_T,0.01736,-0.06278;22_29944045_G_C,0.0169,-0.06252;…	22_30039364_CAAAAAAA_C,0.04648,0.0231311497410756;22_30153043_T_C,0.04108,0.0209179183654948;22_30066922_C_T,0.0378,0.019472325234783;22_30070110_G_T,0.03757,0.0193036790976535;22_30135112_CAT_C,0.03732,0.019023743925797;22_30163255_CTT_C,0.03595,0.018259387888037;22_30175263_TATA_T,0.0351,0.0178026122819538;22_30085869_C_T,0.03503,0.017780893043884;22_30098653_T_C,0.03503,0.017780893043884;22_30…
Lepik_2017	Diseases of pulp and periapical tissues	ENSG00000100330.15_22_30019652_30020884	MTMR3.15_22_30019652_30020884	blood	exon	22_30186009_G_C	22_29889652_T_C	22	29786569	30186009	0.0121373	0.721893	22_30186009_G_C,22_30059389_G_A,22_30038134_C_T,22_30167354_G_A,22_30163255_CTT_C,22_30171969_G_A,22_30153043_T_C,22_30136684_C_T,22_30140067_T_G,22_30066922_C_T,22_29943740_T_C,22_29943031_C_A,22_30027755_G_A,22_29960429_G_A,22_29958983_G_A,22_29960568_A_G,22_29965137_A_T,22_29946392_G_C,22_29940124_C_T,22_29898755_T_C,22_30018351_C_T,22_29952683_T_TA,22_29953024_C_G,22_29929162_T_C,22_29900233_…	68	63	58	22_30186009_G_C,0.02303,-0.06317;22_30059389_G_A,0.01918,-0.06277;22_30038134_C_T,0.01883,-0.06274;22_30167354_G_A,0.01877,-0.06275;22_30163255_CTT_C,0.01866,-0.06274;22_30171969_G_A,0.01863,-0.06274;22_30153043_T_C,0.01862,-0.06274;22_30135112_CAT_C,0.01755,-0.06264;22_30136684_C_T,0.01755,-0.06264;22_30140067_T_G,0.01755,-0.06264;22_30066922_C_T,0.01736,-0.06278;22_29944045_G_C,0.0169,-0.06252;…	22_29889652_T_C,0.02713,0.0026859404441516;22_29952683_T_TA,0.0233,0.002310249955688;22_30070110_G_T,0.0217,0.00213161013201169;22_29846525_ATTGAGT_A,0.02121,0.00209299549134839;22_29894454_A_G,0.02121,0.00209299549134839;22_29841595_C_T,0.01974,0.00192657833326249;22_29907077_A_G,0.01947,0.00189897703234286;22_29893320_T_C,0.01935,0.00190320624634674;22_29998742_G_GT,0.01723,0.00167363674619576;…
Lepik_2017	Diseases of pulp and periapical tissues	ENSG00000100330.15_22_30022029_30022139	MTMR3.15_22_30022029_30022139	blood	exon	22_30186009_G_C	22_29907077_A_G	22	29786569	30186009	0.0123876	0.782215	22_29907077_A_G,22_29889652_T_C,22_29943740_T_C,22_30032656_G_A,22_29893320_T_C,22_29906175_A_G,22_29855483_C_T,22_29867682_T_C,22_29879179_C_T,22_29887515_T_C,22_29887761_G_A,22_29899972_C_CT,22_29900233_C_T,22_29929162_T_C,22_29940124_C_T,22_29943031_C_A,22_29946392_G_C,22_29953024_C_G,22_29958983_G_A,22_29960429_G_A,22_29960568_A_G,22_29965137_A_T,22_29969195_C_T,22_29969853_A_G,22_29975662_G_…	68	71	66	22_30186009_G_C,0.02303,-0.06317;22_30059389_G_A,0.01918,-0.06277;22_30038134_C_T,0.01883,-0.06274;22_30167354_G_A,0.01877,-0.06275;22_30163255_CTT_C,0.01866,-0.06274;22_30171969_G_A,0.01863,-0.06274;22_30153043_T_C,0.01862,-0.06274;22_30135112_CAT_C,0.01755,-0.06264;22_30136684_C_T,0.01755,-0.06264;22_30140067_T_G,0.01755,-0.06264;22_30066922_C_T,0.01736,-0.06278;22_29944045_G_C,0.0169,-0.06252;…	22_29907077_A_G,0.02477,0.00503148930352577;22_29841595_C_T,0.02179,0.00439950417884067;22_29889652_T_C,0.01862,0.00373762531179986;22_29943740_T_C,0.01837,0.00367280086418014;22_30032656_G_A,0.01735,0.00346562169670851;22_29893320_T_C,0.01714,0.00345214277374615;22_29906175_A_G,0.01624,0.0032359180715129;22_29844789_C_T,0.0158,0.00314278028390503;22_29855483_C_T,0.0158,0.00314278028390503;22_298…
Lepik_2017	Diseases of pulp and periapical tissues	ENSG00000100330.15_22_30022609_30022697	MTMR3.15_22_30022609_30022697	blood	exon	22_30186009_G_C	22_29943740_T_C	22	29786569	30186009	0.0140367	0.823704	22_30186009_G_C,22_30059389_G_A,22_30038134_C_T,22_30167354_G_A,22_30163255_CTT_C,22_30171969_G_A,22_30153043_T_C,22_30135112_CAT_C,22_30136684_C_T,22_30140067_T_G,22_30066922_C_T,22_29944045_G_C,22_29943740_T_C,22_29943031_C_A,22_30027755_G_A,22_29960429_G_A,22_29958983_G_A,22_29960568_A_G,22_29965137_A_T,22_29946392_G_C,22_29940124_C_T,22_29898755_T_C,22_30018351_C_T,22_29952683_T_TA,22_2995302…	68	66	62	22_30186009_G_C,0.02303,-0.06317;22_30059389_G_A,0.01918,-0.06277;22_30038134_C_T,0.01883,-0.06274;22_30167354_G_A,0.01877,-0.06275;22_30163255_CTT_C,0.01866,-0.06274;22_30171969_G_A,0.01863,-0.06274;22_30153043_T_C,0.01862,-0.06274;22_30135112_CAT_C,0.01755,-0.06264;22_30136684_C_T,0.01755,-0.06264;22_30140067_T_G,0.01755,-0.06264;22_30066922_C_T,0.01736,-0.06278;22_29944045_G_C,0.0169,-0.06252;…	22_29943740_T_C,0.03108,0.00630914400194581;22_30163255_CTT_C,0.02786,0.00564040788174389;22_29841595_C_T,0.02757,0.00554657874781223;22_30092147_C_T,0.02429,0.00485611689855127;22_29889652_T_C,0.02023,0.00394725216874777;22_29998742_G_GT,0.01912,0.0037042229461993;22_30136684_C_T,0.0188,0.00362020465055142;22_30032656_G_A,0.01868,0.00360279479494954;22_29844789_C_T,0.01665,0.0031659540153639;22_…
Lepik_2017	Diseases of pulp and periapical tissues	ENSG00000100330.15_22_30026496_30027858	MTMR3.15_22_30026496_30027858	blood	exon	22_30186009_G_C	22_29944045_G_C	22	29786569	30186009	0.0127333	0.623459	22_30059389_G_A,22_30038134_C_T,22_29944045_G_C,22_29943740_T_C,22_29943031_C_A,22_30027755_G_A,22_29960429_G_A,22_29958983_G_A,22_29960568_A_G,22_29965137_A_T,22_29946392_G_C,22_29940124_C_T,22_29898755_T_C,22_30018351_C_T,22_29952683_T_TA,22_29953024_C_G,22_29929162_T_C,22_29900233_C_T,22_29887515_T_C,22_29887761_G_A,22_30032656_G_A,22_29899972_C_CT,22_29979545_A_G,22_29981013_A_G,22_29987627_A…	68	50	46	22_30186009_G_C,0.02303,-0.06317;22_30059389_G_A,0.01918,-0.06277;22_30038134_C_T,0.01883,-0.06274;22_30167354_G_A,0.01877,-0.06275;22_30163255_CTT_C,0.01866,-0.06274;22_30171969_G_A,0.01863,-0.06274;22_30153043_T_C,0.01862,-0.06274;22_30135112_CAT_C,0.01755,-0.06264;22_30136684_C_T,0.01755,-0.06264;22_30140067_T_G,0.01755,-0.06264;22_30066922_C_T,0.01736,-0.06278;22_29944045_G_C,0.0169,-0.06252;…	22_29944045_G_C,0.03348,0.00941230466065311;22_30070110_G_T,0.03308,0.0093049120870313;22_29865882_G_A,0.02881,0.0079553633827493;22_29906175_A_G,0.0271,0.0075120403035804;22_29846525_ATTGAGT_A,0.02473,0.0068650737018076;22_29894454_A_G,0.02473,0.0068650737018076;22_29844789_C_T,0.02051,0.00556956187243144;22_29855483_C_T,0.02051,0.00556956187243144;22_29867682_T_C,0.02051,0.00556956187243144;22_…
Lepik_2017	Diseases of pulp and periapical tissues	ENSG00000100330.15_22_30027881_30030866	MTMR3.15_22_30027881_30030866	blood	exon	22_30186009_G_C	22_30092147_C_T	22	29786569	30186009	0.0131621	0.718491	22_30186009_G_C,22_30059389_G_A,22_30038134_C_T,22_30167354_G_A,22_30163255_CTT_C,22_30171969_G_A,22_30153043_T_C,22_30135112_CAT_C,22_30136684_C_T,22_30140067_T_G,22_30066922_C_T,22_29943740_T_C,22_29943031_C_A,22_30027755_G_A,22_29960429_G_A,22_29958983_G_A,22_29960568_A_G,22_29965137_A_T,22_29946392_G_C,22_29940124_C_T,22_29911625_A_G,22_29898755_T_C,22_30018351_C_T,22_29953024_C_G,22_29929162…	68	64	59	22_30186009_G_C,0.02303,-0.06317;22_30059389_G_A,0.01918,-0.06277;22_30038134_C_T,0.01883,-0.06274;22_30167354_G_A,0.01877,-0.06275;22_30163255_CTT_C,0.01866,-0.06274;22_30171969_G_A,0.01863,-0.06274;22_30153043_T_C,0.01862,-0.06274;22_30135112_CAT_C,0.01755,-0.06264;22_30136684_C_T,0.01755,-0.06264;22_30140067_T_G,0.01755,-0.06264;22_30066922_C_T,0.01736,-0.06278;22_29944045_G_C,0.0169,-0.06252;…	22_30092147_C_T,0.08795,-0.0234309400420519;22_30135112_CAT_C,0.0285,-0.00736343616887912;22_30163255_CTT_C,0.02556,-0.00659689233649052;22_30085869_C_T,0.02223,-0.00570917158926936;22_30098653_T_C,0.02223,-0.00570917158926936;22_30105497_T_A,0.02223,-0.00570917158926936;22_30107223_A_G,0.02223,-0.00570917158926936;22_30116257_A_G,0.02223,-0.00570917158926936;22_30140067_T_G,0.02223,-0.0057091715…
BLUEPRINT	Diseases of pulp and periapical tissues	ENSG00000100330.grp_1.contained.ENST00000401950	MTMR3.grp_1.contained.MTMR3-204	CD14-positive, CD16-negative classical monocyte	txrev	22_30186009_G_C	22_30001357_T_C	22	29786569	30186009	0.0126066	0.666588	22_30059389_G_A,22_30038134_C_T,22_30066922_C_T,22_29944045_G_C,22_29943740_T_C,22_29943031_C_A,22_30027755_G_A,22_29960429_G_A,22_29958983_G_A,22_29960568_A_G,22_29965137_A_T,22_29946392_G_C,22_29940124_C_T,22_29911625_A_G,22_29898755_T_C,22_30018351_C_T,22_29952683_T_TA,22_29953024_C_G,22_29929061_C_A,22_29929162_T_C,22_29900233_C_T,22_29887515_T_C,22_29887761_G_A,22_30032656_G_A,22_29899972_C_…	68	56	49	22_30186009_G_C,0.02303,-0.06317;22_30059389_G_A,0.01918,-0.06277;22_30038134_C_T,0.01883,-0.06274;22_30167354_G_A,0.01877,-0.06275;22_30163255_CTT_C,0.01866,-0.06274;22_30171969_G_A,0.01863,-0.06274;22_30153043_T_C,0.01862,-0.06274;22_30135112_CAT_C,0.01755,-0.06264;22_30136684_C_T,0.01755,-0.06264;22_30140067_T_G,0.01755,-0.06264;22_30066922_C_T,0.01736,-0.06278;22_29944045_G_C,0.0169,-0.06252;…	22_30001357_T_C,0.03738,0.022711440865404;22_29969195_C_T,0.02802,0.0171293562874013;22_29899972_C_CT,0.0232,0.0143149343208359;22_30039364_CAAAAAAA_C,0.02138,0.0126055032832527;22_29879179_C_T,0.01907,0.0110988284855375;22_29887515_T_C,0.01907,0.0110988284855375;22_29887761_G_A,0.01907,0.0110988284855375;22_29889652_T_C,0.01907,0.0110988284855375;22_29893320_T_C,0.01907,0.0110988284855375;22_298…
Nedelec_2016	Diseases of pulp and periapical tissues	ENSG00000100330.grp_1.downstream.ENST00000333027	MTMR3.grp_1.downstream.MTMR3-202	macrophage	txrev	22_30186009_G_C	22_29723965_T_G	22	29717971	30186009	0.0105515	0.64172	22_30059389_G_A,22_29879179_C_T,22_30001357_T_C,22_30027755_G_A,22_29997555_C_G,22_29998742_G_GT,22_30038134_C_T,22_29946392_G_C,22_29943031_C_A,22_29952683_T_TA,22_30032656_G_A,22_30092147_C_T,22_30018351_C_T,22_30140067_T_G,22_30014451_T_C,22_30002089_T_C,22_30186009_G_C,22_30135112_CAT_C,22_30070110_G_T,22_30136684_C_T,22_30171969_G_A,22_30098653_T_C,22_30167354_G_A,22_30085869_C_T,22_30163255…	68	80	63	22_30186009_G_C,0.02303,-0.06317;22_30059389_G_A,0.01918,-0.06277;22_30038134_C_T,0.01883,-0.06274;22_30167354_G_A,0.01877,-0.06275;22_30163255_CTT_C,0.01866,-0.06274;22_30171969_G_A,0.01863,-0.06274;22_30153043_T_C,0.01862,-0.06274;22_30135112_CAT_C,0.01755,-0.06264;22_30136684_C_T,0.01755,-0.06264;22_30140067_T_G,0.01755,-0.06264;22_30066922_C_T,0.01736,-0.06278;22_29944045_G_C,0.0169,-0.06252;…	22_29723965_T_G,0.04453,-0.0236565659270724;22_30059389_G_A,0.02135,-0.0120161887689338;22_29879179_C_T,0.02126,-0.0119001081088262;22_30001357_T_C,0.02092,-0.0116962861529134;22_30027755_G_A,0.02086,-0.011655036909661;22_29997555_C_G,0.02068,-0.0115664517061861;22_29998742_G_GT,0.02068,-0.0115605031510601;22_30042227_T_C,0.02052,-0.0114938218470494;22_30038134_C_T,0.02026,-0.0113355947869488;22_…
Alasoo_2018	Diseases of pulp and periapical tissues	ENSG00000100330.grp_1.downstream.ENST00000333027	MTMR3.grp_1.downstream.MTMR3-202	macrophage	txrev	22_30186009_G_C	22_30030346_T_A	22	29786569	30186009	0.0123227	0.730179	22_30186009_G_C,22_30059389_G_A,22_30038134_C_T,22_30167354_G_A,22_30163255_CTT_C,22_30171969_G_A,22_30153043_T_C,22_30135112_CAT_C,22_30136684_C_T,22_30140067_T_G,22_30066922_C_T,22_29944045_G_C,22_29943740_T_C,22_29943031_C_A,22_30027755_G_A,22_29960429_G_A,22_29958983_G_A,22_29960568_A_G,22_29965137_A_T,22_29946392_G_C,22_29940124_C_T,22_29911625_A_G,22_29898755_T_C,22_30018351_C_T,22_29952683…	68	64	54	22_30186009_G_C,0.02303,-0.06317;22_30059389_G_A,0.01918,-0.06277;22_30038134_C_T,0.01883,-0.06274;22_30167354_G_A,0.01877,-0.06275;22_30163255_CTT_C,0.01866,-0.06274;22_30171969_G_A,0.01863,-0.06274;22_30153043_T_C,0.01862,-0.06274;22_30135112_CAT_C,0.01755,-0.06264;22_30136684_C_T,0.01755,-0.06264;22_30140067_T_G,0.01755,-0.06264;22_30066922_C_T,0.01736,-0.06278;22_29944045_G_C,0.0169,-0.06252;…	22_30030346_T_A,0.05466,-0.0587019689521064;22_30066922_C_T,0.02391,-0.0246286134392361;22_30070110_G_T,0.02316,-0.023821442948135;22_30032656_G_A,0.02094,-0.0212908492697017;22_30175263_TATA_T,0.02043,-0.0205646795695708;22_30038134_C_T,0.0203,-0.0205970967904941;22_30042227_T_C,0.0202,-0.0205233935973874;22_30039364_CAAAAAAA_C,0.02008,-0.0207375448038029;22_30085869_C_T,0.02,-0.0203593875007819…
TwinsUK	Diseases of pulp and periapical tissues	ENSG00000100330.grp_1.downstream.ENST00000333027	MTMR3.grp_1.downstream.MTMR3-202	blood	txrev	22_30186009_G_C	22_29943031_C_A	22	29786569	30186009	0.0114418	0.643066	22_29943031_C_A,22_29946392_G_C,22_29929061_C_A,22_29929162_T_C,22_29940124_C_T,22_29943740_T_C,22_29944045_G_C,22_29867682_T_C,22_29879179_C_T,22_29952683_T_TA,22_29969853_A_G,22_30002089_T_C,22_29958983_G_A,22_29960429_G_A,22_29960568_A_G,22_29953024_C_G,22_29965137_A_T,22_29969195_C_T,22_29975662_G_A,22_29987627_A_C,22_29979545_A_G,22_29982696_GTC_G,22_29981013_A_G,22_30092147_C_T,22_30059389_…	68	69	57	22_30186009_G_C,0.02303,-0.06317;22_30059389_G_A,0.01918,-0.06277;22_30038134_C_T,0.01883,-0.06274;22_30167354_G_A,0.01877,-0.06275;22_30163255_CTT_C,0.01866,-0.06274;22_30171969_G_A,0.01863,-0.06274;22_30153043_T_C,0.01862,-0.06274;22_30135112_CAT_C,0.01755,-0.06264;22_30136684_C_T,0.01755,-0.06264;22_30140067_T_G,0.01755,-0.06264;22_30066922_C_T,0.01736,-0.06278;22_29944045_G_C,0.0169,-0.06252;…	22_29943031_C_A,0.03403,-0.0313734411971004;22_29946392_G_C,0.03403,-0.0313734411971004;22_29929061_C_A,0.03023,-0.0277100745358006;22_29929162_T_C,0.03023,-0.0277100745358006;22_29940124_C_T,0.03023,-0.0277100745358006;22_29943740_T_C,0.03023,-0.0277100745358006;22_29943827_C_CTT,0.03023,-0.0277100745358006;22_29944045_G_C,0.03018,-0.0276687364917162;22_29867682_T_C,0.02766,-0.0254814460513697;2…
Alasoo_2018	Diseases of pulp and periapical tissues	ENSG00000100330.grp_1.downstream.ENST00000333027	MTMR3.grp_1.downstream.MTMR3-202	macrophage	txrev	22_30186009_G_C	22_30030346_T_A	22	29786569	30186009	0.0105063	0.637833	22_30186009_G_C,22_30059389_G_A,22_30038134_C_T,22_30140067_T_G,22_30066922_C_T,22_29944045_G_C,22_29943740_T_C,22_29943031_C_A,22_30027755_G_A,22_29960429_G_A,22_29958983_G_A,22_29960568_A_G,22_29965137_A_T,22_29946392_G_C,22_29940124_C_T,22_29911625_A_G,22_29898755_T_C,22_30018351_C_T,22_29952683_T_TA,22_29953024_C_G,22_29929061_C_A,22_29929162_T_C,22_29900233_C_T,22_29887515_T_C,22_29887761_G_…	68	62	51	22_30186009_G_C,0.02303,-0.06317;22_30059389_G_A,0.01918,-0.06277;22_30038134_C_T,0.01883,-0.06274;22_30167354_G_A,0.01877,-0.06275;22_30163255_CTT_C,0.01866,-0.06274;22_30171969_G_A,0.01863,-0.06274;22_30153043_T_C,0.01862,-0.06274;22_30135112_CAT_C,0.01755,-0.06264;22_30136684_C_T,0.01755,-0.06264;22_30140067_T_G,0.01755,-0.06264;22_30066922_C_T,0.01736,-0.06278;22_29944045_G_C,0.0169,-0.06252;…	22_30030346_T_A,0.03192,-0.033485449034951;22_29891308_CGT_C,0.02895,-0.0308275446186746;22_30002089_T_C,0.02882,-0.0308908769614284;22_29971025_A_T,0.02795,-0.0301396123611081;22_29952683_T_TA,0.02571,-0.0275429973029071;22_29946392_G_C,0.02502,-0.0266896236113127;22_29943031_C_A,0.02457,-0.0261439351608257;22_29896822_A_AT,0.0237,-0.0251385656940164;22_29867682_T_C,0.02258,-0.0236772391435223;2…
Alasoo_2018	Diseases of pulp and periapical tissues	ENSG00000100330.grp_1.downstream.ENST00000333027	MTMR3.grp_1.downstream.MTMR3-202	macrophage	txrev	22_30186009_G_C	22_29841595_C_T	22	29786569	30186009	0.0115129	0.695576	22_29855080_G_A,22_29855483_C_T,22_29865882_G_A,22_29867682_T_C,22_29879179_C_T,22_30002089_T_C,22_30001357_T_C,22_30038134_C_T,22_30032656_G_A,22_29997555_C_G,22_29998742_G_GT,22_29993167_A_T,22_29987627_A_C,22_30018351_C_T,22_30027755_G_A,22_29982696_GTC_G,22_29975662_G_A,22_29981013_A_G,22_29979545_A_G,22_29887515_T_C,22_29969195_C_T,22_29887761_G_A,22_29965137_A_T,22_29889652_T_C,22_30059389_…	68	68	57	22_30186009_G_C,0.02303,-0.06317;22_30059389_G_A,0.01918,-0.06277;22_30038134_C_T,0.01883,-0.06274;22_30167354_G_A,0.01877,-0.06275;22_30163255_CTT_C,0.01866,-0.06274;22_30171969_G_A,0.01863,-0.06274;22_30153043_T_C,0.01862,-0.06274;22_30135112_CAT_C,0.01755,-0.06264;22_30136684_C_T,0.01755,-0.06264;22_30140067_T_G,0.01755,-0.06264;22_30066922_C_T,0.01736,-0.06278;22_29944045_G_C,0.0169,-0.06252;…	22_29841595_C_T,0.035,-0.0371128739595746;22_29846525_ATTGAGT_A,0.034,-0.0360296354050407;22_29855080_G_A,0.03177,-0.0336098501460835;22_29855483_C_T,0.03152,-0.0333219513576242;22_29844789_C_T,0.02649,-0.0283076740390665;22_29865882_G_A,0.02571,-0.0268023370294225;22_29867682_T_C,0.02562,-0.0266666918033146;22_29879179_C_T,0.01932,-0.0195917233898842;22_30002089_T_C,0.01775,-0.0183506089158015;2…
GENCORD	Diseases of pulp and periapical tissues	ENSG00000100330.grp_1.downstream.ENST00000333027	MTMR3.grp_1.downstream.MTMR3-202	T cell	txrev	22_30186009_G_C	22_29867682_T_C	22	29786569	30186009	0.0127735	0.69455	22_29867682_T_C,22_29969853_A_G,22_29979545_A_G,22_29981013_A_G,22_29982696_GTC_G,22_29987627_A_C,22_29993167_A_T,22_29975662_G_A,22_30001357_T_C,22_29997555_C_G,22_29998742_G_GT,22_29969195_C_T,22_30014451_T_C,22_30018351_C_T,22_29965137_A_T,22_29944045_G_C,22_29943740_T_C,22_29953024_C_G,22_29940124_C_T,22_29958983_G_A,22_29960429_G_A,22_29960568_A_G,22_29865882_G_A,22_29929162_T_C,22_29929061_…	68	68	58	22_30186009_G_C,0.02303,-0.06317;22_30059389_G_A,0.01918,-0.06277;22_30038134_C_T,0.01883,-0.06274;22_30167354_G_A,0.01877,-0.06275;22_30163255_CTT_C,0.01866,-0.06274;22_30171969_G_A,0.01863,-0.06274;22_30153043_T_C,0.01862,-0.06274;22_30135112_CAT_C,0.01755,-0.06264;22_30136684_C_T,0.01755,-0.06264;22_30140067_T_G,0.01755,-0.06264;22_30066922_C_T,0.01736,-0.06278;22_29944045_G_C,0.0169,-0.06252;…	22_29867682_T_C,0.0355,-0.0186699599888424;22_29969853_A_G,0.03076,-0.0159660988127564;22_29979545_A_G,0.03076,-0.0159660988127564;22_29981013_A_G,0.03076,-0.0159660988127564;22_29982696_GTC_G,0.03075,-0.0159550299317425;22_29987627_A_C,0.03073,-0.0159471732151149;22_29993167_A_T,0.03064,-0.015899659209572;22_29975662_G_A,0.03061,-0.0158827021661381;22_30001357_T_C,0.03027,-0.0157240635130823;22_…
Nedelec_2016	Diseases of pulp and periapical tissues	ENSG00000100330.grp_1.downstream.ENST00000333027	MTMR3.grp_1.downstream.MTMR3-202	macrophage	txrev	22_30186009_G_C	22_29879179_C_T	22	29786569	30186009	0.0126511	0.689117	22_30059389_G_A,22_30038134_C_T,22_30167354_G_A,22_30163255_CTT_C,22_30171969_G_A,22_30153043_T_C,22_30135112_CAT_C,22_30136684_C_T,22_30066922_C_T,22_29944045_G_C,22_29943740_T_C,22_29943031_C_A,22_30027755_G_A,22_29960429_G_A,22_29958983_G_A,22_29965137_A_T,22_29946392_G_C,22_29940124_C_T,22_29911625_A_G,22_29898755_T_C,22_30018351_C_T,22_29929061_C_A,22_29929162_T_C,22_29900233_C_T,22_29887515…	68	61	54	22_30186009_G_C,0.02303,-0.06317;22_30059389_G_A,0.01918,-0.06277;22_30038134_C_T,0.01883,-0.06274;22_30167354_G_A,0.01877,-0.06275;22_30163255_CTT_C,0.01866,-0.06274;22_30171969_G_A,0.01863,-0.06274;22_30153043_T_C,0.01862,-0.06274;22_30135112_CAT_C,0.01755,-0.06264;22_30136684_C_T,0.01755,-0.06264;22_30140067_T_G,0.01755,-0.06264;22_30066922_C_T,0.01736,-0.06278;22_29944045_G_C,0.0169,-0.06252;…	22_29879179_C_T,0.02887,-0.013877367601649;22_30027755_G_A,0.0287,-0.0137677676336239;22_29997555_C_G,0.02838,-0.013613570399147;22_29998742_G_GT,0.02834,-0.0135965087406278;22_30001357_T_C,0.02818,-0.0135145348812715;22_30059389_G_A,0.02809,-0.0135277026810972;22_30042227_T_C,0.02791,-0.0133920076188688;22_30018351_C_T,0.0276,-0.0132280202607143;22_30038134_C_T,0.02739,-0.013128008595918;22_3003…
TwinsUK	Diseases of pulp and periapical tissues	ENSG00000100330.grp_1.downstream.ENST00000333027	MTMR3.grp_1.downstream.MTMR3-202	lymphoblastoid cell line	txrev	22_30186009_G_C	22_29971025_A_T	22	29786569	30186009	0.0110294	0.544067	22_30059389_G_A,22_30038134_C_T,22_30066922_C_T,22_29944045_G_C,22_29943740_T_C,22_29943031_C_A,22_30027755_G_A,22_29960429_G_A,22_29958983_G_A,22_29960568_A_G,22_29965137_A_T,22_29946392_G_C,22_29940124_C_T,22_30018351_C_T,22_29952683_T_TA,22_29953024_C_G,22_29929061_C_A,22_29929162_T_C,22_29900233_C_T,22_29887515_T_C,22_29887761_G_A,22_30032656_G_A,22_29899972_C_CT,22_29979545_A_G,22_29981013_A…	68	62	50	22_30186009_G_C,0.02303,-0.06317;22_30059389_G_A,0.01918,-0.06277;22_30038134_C_T,0.01883,-0.06274;22_30167354_G_A,0.01877,-0.06275;22_30163255_CTT_C,0.01866,-0.06274;22_30171969_G_A,0.01863,-0.06274;22_30153043_T_C,0.01862,-0.06274;22_30135112_CAT_C,0.01755,-0.06264;22_30136684_C_T,0.01755,-0.06264;22_30140067_T_G,0.01755,-0.06264;22_30066922_C_T,0.01736,-0.06278;22_29944045_G_C,0.0169,-0.06252;…	22_29971025_A_T,0.03784,-0.0294717024733302;22_29952683_T_TA,0.03384,-0.0263264030520276;22_29979545_A_G,0.0313,-0.024143081560119;22_29982696_GTC_G,0.0313,-0.024143081560119;22_29981013_A_G,0.03125,-0.0241139882995386;22_29987627_A_C,0.03111,-0.0239935462340473;22_29969195_C_T,0.03001,-0.0232062517251474;22_29975662_G_A,0.02997,-0.0231787869342979;22_29958983_G_A,0.02748,-0.0212434244273041;22_2…
BLUEPRINT	Diseases of pulp and periapical tissues	ENSG00000100330.grp_1.downstream.ENST00000333027	MTMR3.grp_1.downstream.MTMR3-202	CD14-positive, CD16-negative classical monocyte	txrev	22_30186009_G_C	22_30002089_T_C	22	29786569	30186009	0.0119289	0.583748	22_30059389_G_A,22_30038134_C_T,22_29944045_G_C,22_29943740_T_C,22_29943031_C_A,22_30027755_G_A,22_29960429_G_A,22_29958983_G_A,22_29960568_A_G,22_29965137_A_T,22_29946392_G_C,22_29940124_C_T,22_29911625_A_G,22_29898755_T_C,22_30018351_C_T,22_29952683_T_TA,22_29953024_C_G,22_29929061_C_A,22_29929162_T_C,22_29900233_C_T,22_29887515_T_C,22_29887761_G_A,22_30032656_G_A,22_29979545_A_G,22_29981013_A_…	68	47	42	22_30186009_G_C,0.02303,-0.06317;22_30059389_G_A,0.01918,-0.06277;22_30038134_C_T,0.01883,-0.06274;22_30167354_G_A,0.01877,-0.06275;22_30163255_CTT_C,0.01866,-0.06274;22_30171969_G_A,0.01863,-0.06274;22_30153043_T_C,0.01862,-0.06274;22_30135112_CAT_C,0.01755,-0.06264;22_30136684_C_T,0.01755,-0.06264;22_30140067_T_G,0.01755,-0.06264;22_30066922_C_T,0.01736,-0.06278;22_29944045_G_C,0.0169,-0.06252;…	22_30002089_T_C,0.05884,-0.041701619395391;22_30030346_T_A,0.05704,-0.0408940223177686;22_29879179_C_T,0.01962,-0.013521114278811;22_29887515_T_C,0.01962,-0.013521114278811;22_29887761_G_A,0.01962,-0.013521114278811;22_29889652_T_C,0.01962,-0.013521114278811;22_29893320_T_C,0.01962,-0.013521114278811;22_29894454_A_G,0.01962,-0.013521114278811;22_29898755_T_C,0.01962,-0.013521114278811;22_29900233…
BLUEPRINT	Diseases of pulp and periapical tissues	ENSG00000100330.grp_1.downstream.ENST00000333027	MTMR3.grp_1.downstream.MTMR3-202	neutrophil	txrev	22_30186009_G_C	22_30002089_T_C	22	29786569	30186009	0.0129905	0.555618	22_30059389_G_A,22_30038134_C_T,22_29944045_G_C,22_29943740_T_C,22_29943031_C_A,22_30027755_G_A,22_29960429_G_A,22_29958983_G_A,22_29960568_A_G,22_29965137_A_T,22_29946392_G_C,22_29940124_C_T,22_29911625_A_G,22_29898755_T_C,22_30018351_C_T,22_29952683_T_TA,22_29953024_C_G,22_29929061_C_A,22_29929162_T_C,22_29900233_C_T,22_29887515_T_C,22_29887761_G_A,22_30032656_G_A,22_29979545_A_G,22_29981013_A_…	68	45	39	22_30186009_G_C,0.02303,-0.06317;22_30059389_G_A,0.01918,-0.06277;22_30038134_C_T,0.01883,-0.06274;22_30167354_G_A,0.01877,-0.06275;22_30163255_CTT_C,0.01866,-0.06274;22_30171969_G_A,0.01863,-0.06274;22_30153043_T_C,0.01862,-0.06274;22_30135112_CAT_C,0.01755,-0.06264;22_30136684_C_T,0.01755,-0.06264;22_30140067_T_G,0.01755,-0.06264;22_30066922_C_T,0.01736,-0.06278;22_29944045_G_C,0.0169,-0.06252;…	22_30002089_T_C,0.0316,-0.0181214492989311;22_29879179_C_T,0.02324,-0.0131990528979824;22_29887515_T_C,0.02324,-0.0131990528979824;22_29887761_G_A,0.02324,-0.0131990528979824;22_29889652_T_C,0.02324,-0.0131990528979824;22_29893320_T_C,0.02324,-0.0131990528979824;22_29894454_A_G,0.02324,-0.0131990528979824;22_29898755_T_C,0.02324,-0.0131990528979824;22_29900233_C_T,0.02324,-0.0131990528979824;22_2…
BLUEPRINT	Diseases of pulp and periapical tissues	ENSG00000100330.grp_1.downstream.ENST00000333027	MTMR3.grp_1.downstream.MTMR3-202	CD4-positive, alpha-beta T cell	txrev	22_30186009_G_C	22_30002089_T_C	22	29786569	30186009	0.0128127	0.599106	22_30059389_G_A,22_30038134_C_T,22_29944045_G_C,22_29943740_T_C,22_29943031_C_A,22_30027755_G_A,22_29960429_G_A,22_29958983_G_A,22_29960568_A_G,22_29965137_A_T,22_29946392_G_C,22_29940124_C_T,22_29911625_A_G,22_29898755_T_C,22_30018351_C_T,22_29952683_T_TA,22_29953024_C_G,22_29929061_C_A,22_29929162_T_C,22_29900233_C_T,22_29887515_T_C,22_29887761_G_A,22_30032656_G_A,22_29979545_A_G,22_29981013_A_…	68	48	43	22_30186009_G_C,0.02303,-0.06317;22_30059389_G_A,0.01918,-0.06277;22_30038134_C_T,0.01883,-0.06274;22_30167354_G_A,0.01877,-0.06275;22_30163255_CTT_C,0.01866,-0.06274;22_30171969_G_A,0.01863,-0.06274;22_30153043_T_C,0.01862,-0.06274;22_30135112_CAT_C,0.01755,-0.06264;22_30136684_C_T,0.01755,-0.06264;22_30140067_T_G,0.01755,-0.06264;22_30066922_C_T,0.01736,-0.06278;22_29944045_G_C,0.0169,-0.06252;…	22_30002089_T_C,0.05823,-0.0435444942628865;22_29998742_G_GT,0.04654,-0.0355618858629598;22_29879179_C_T,0.02022,-0.0144635724210856;22_29887515_T_C,0.02022,-0.0144635724210856;22_29887761_G_A,0.02022,-0.0144635724210856;22_29889652_T_C,0.02022,-0.0144635724210856;22_29893320_T_C,0.02022,-0.0144635724210856;22_29894454_A_G,0.02022,-0.0144635724210856;22_29898755_T_C,0.02022,-0.0144635724210856;22…
Lepik_2017	Diseases of pulp and periapical tissues	ENSG00000100330.grp_1.downstream.ENST00000333027	MTMR3.grp_1.downstream.MTMR3-202	blood	txrev	22_30186009_G_C	22_29846525_ATTGAGT_A	22	29786569	30186009	0.0113186	0.581039	22_30059389_G_A,22_30038134_C_T,22_30163255_CTT_C,22_30066922_C_T,22_29944045_G_C,22_29943740_T_C,22_29943031_C_A,22_30027755_G_A,22_29960429_G_A,22_29958983_G_A,22_29960568_A_G,22_29965137_A_T,22_29946392_G_C,22_29940124_C_T,22_29898755_T_C,22_30018351_C_T,22_29953024_C_G,22_29929162_T_C,22_29900233_C_T,22_29887515_T_C,22_29887761_G_A,22_29899972_C_CT,22_29979545_A_G,22_29981013_A_G,22_29987627_…	68	51	47	22_30186009_G_C,0.02303,-0.06317;22_30059389_G_A,0.01918,-0.06277;22_30038134_C_T,0.01883,-0.06274;22_30167354_G_A,0.01877,-0.06275;22_30163255_CTT_C,0.01866,-0.06274;22_30171969_G_A,0.01863,-0.06274;22_30153043_T_C,0.01862,-0.06274;22_30135112_CAT_C,0.01755,-0.06264;22_30136684_C_T,0.01755,-0.06264;22_30140067_T_G,0.01755,-0.06264;22_30066922_C_T,0.01736,-0.06278;22_29944045_G_C,0.0169,-0.06252;…	22_29846525_ATTGAGT_A,0.0811,-0.0490072676730075;22_29894454_A_G,0.0811,-0.0490072676730075;22_29982696_GTC_G,0.0717,-0.043329164811339;22_29889652_T_C,0.02074,-0.0123483348521849;22_30092147_C_T,0.01738,-0.0103846026199511;22_29844789_C_T,0.0173,-0.0102780427358576;22_29855483_C_T,0.0173,-0.0102780427358576;22_29867682_T_C,0.0173,-0.0102780427358576;22_29879179_C_T,0.0173,-0.0102780427358576;22_…
Nedelec_2016	Diseases of pulp and periapical tissues	ENSG00000100330.grp_1.downstream.ENST00000401950	MTMR3.grp_1.downstream.MTMR3-204	macrophage	txrev	22_30186009_G_C	22_29723965_T_G	22	29717971	30186009	0.0105515	0.64172	22_30059389_G_A,22_29879179_C_T,22_30001357_T_C,22_30027755_G_A,22_29997555_C_G,22_29998742_G_GT,22_30038134_C_T,22_29946392_G_C,22_29943031_C_A,22_29952683_T_TA,22_30032656_G_A,22_30092147_C_T,22_30018351_C_T,22_30140067_T_G,22_30014451_T_C,22_30002089_T_C,22_30186009_G_C,22_30135112_CAT_C,22_30070110_G_T,22_30136684_C_T,22_30171969_G_A,22_30098653_T_C,22_30167354_G_A,22_30085869_C_T,22_30163255…	68	80	63	22_30186009_G_C,0.02303,-0.06317;22_30059389_G_A,0.01918,-0.06277;22_30038134_C_T,0.01883,-0.06274;22_30167354_G_A,0.01877,-0.06275;22_30163255_CTT_C,0.01866,-0.06274;22_30171969_G_A,0.01863,-0.06274;22_30153043_T_C,0.01862,-0.06274;22_30135112_CAT_C,0.01755,-0.06264;22_30136684_C_T,0.01755,-0.06264;22_30140067_T_G,0.01755,-0.06264;22_30066922_C_T,0.01736,-0.06278;22_29944045_G_C,0.0169,-0.06252;…	22_29723965_T_G,0.04453,0.023656566002724;22_30059389_G_A,0.02135,0.0120161887541819;22_29879179_C_T,0.02126,0.0119001080944422;22_30001357_T_C,0.02092,0.0116962861390236;22_30027755_G_A,0.02086,0.0116550368958409;22_29997555_C_G,0.02068,0.0115664516925185;22_29998742_G_GT,0.02068,0.0115605031374013;22_30042227_T_C,0.02052,0.0114938218333541;22_30038134_C_T,0.02026,0.011335594773667;22_29946392_G…
Nedelec_2016	Diseases of pulp and periapical tissues	ENSG00000100330.grp_1.downstream.ENST00000401950	MTMR3.grp_1.downstream.MTMR3-204	macrophage	txrev	22_30186009_G_C	22_29879179_C_T	22	29786569	30186009	0.0126511	0.689117	22_30059389_G_A,22_30038134_C_T,22_30167354_G_A,22_30163255_CTT_C,22_30171969_G_A,22_30153043_T_C,22_30135112_CAT_C,22_30136684_C_T,22_30066922_C_T,22_29944045_G_C,22_29943740_T_C,22_29943031_C_A,22_30027755_G_A,22_29960429_G_A,22_29958983_G_A,22_29965137_A_T,22_29946392_G_C,22_29940124_C_T,22_29911625_A_G,22_29898755_T_C,22_30018351_C_T,22_29929061_C_A,22_29929162_T_C,22_29900233_C_T,22_29887515…	68	61	54	22_30186009_G_C,0.02303,-0.06317;22_30059389_G_A,0.01918,-0.06277;22_30038134_C_T,0.01883,-0.06274;22_30167354_G_A,0.01877,-0.06275;22_30163255_CTT_C,0.01866,-0.06274;22_30171969_G_A,0.01863,-0.06274;22_30153043_T_C,0.01862,-0.06274;22_30135112_CAT_C,0.01755,-0.06264;22_30136684_C_T,0.01755,-0.06264;22_30140067_T_G,0.01755,-0.06264;22_30066922_C_T,0.01736,-0.06278;22_29944045_G_C,0.0169,-0.06252;…	22_29879179_C_T,0.02887,0.013877367604458;22_30027755_G_A,0.0287,0.0137677676365616;22_29997555_C_G,0.02838,0.0136135704020241;22_29998742_G_GT,0.02834,0.0135965087435026;22_30001357_T_C,0.02818,0.0135145348841224;22_30059389_G_A,0.02809,0.0135277026838876;22_30042227_T_C,0.02791,0.0133920076214425;22_30018351_C_T,0.0276,0.0132280202634335;22_30038134_C_T,0.02739,0.0131280085983638;22_30032656_G_…
TwinsUK	Diseases of pulp and periapical tissues	ENSG00000100330.grp_1.downstream.ENST00000401950	MTMR3.grp_1.downstream.MTMR3-204	blood	txrev	22_30186009_G_C	22_29943031_C_A	22	29786569	30186009	0.0114418	0.643066	22_29943031_C_A,22_29946392_G_C,22_29929061_C_A,22_29929162_T_C,22_29940124_C_T,22_29943740_T_C,22_29944045_G_C,22_29867682_T_C,22_29879179_C_T,22_29952683_T_TA,22_29969853_A_G,22_30002089_T_C,22_29958983_G_A,22_29960429_G_A,22_29960568_A_G,22_29953024_C_G,22_29965137_A_T,22_29969195_C_T,22_29975662_G_A,22_29987627_A_C,22_29979545_A_G,22_29982696_GTC_G,22_29981013_A_G,22_30092147_C_T,22_30059389_…	68	69	57	22_30186009_G_C,0.02303,-0.06317;22_30059389_G_A,0.01918,-0.06277;22_30038134_C_T,0.01883,-0.06274;22_30167354_G_A,0.01877,-0.06275;22_30163255_CTT_C,0.01866,-0.06274;22_30171969_G_A,0.01863,-0.06274;22_30153043_T_C,0.01862,-0.06274;22_30135112_CAT_C,0.01755,-0.06264;22_30136684_C_T,0.01755,-0.06264;22_30140067_T_G,0.01755,-0.06264;22_30066922_C_T,0.01736,-0.06278;22_29944045_G_C,0.0169,-0.06252;…	22_29943031_C_A,0.03403,0.0313734412058908;22_29946392_G_C,0.03403,0.0313734412058908;22_29929061_C_A,0.03023,0.0277100745421923;22_29929162_T_C,0.03023,0.0277100745421923;22_29940124_C_T,0.03023,0.0277100745421923;22_29943740_T_C,0.03023,0.0277100745421923;22_29943827_C_CTT,0.03023,0.0277100745421923;22_29944045_G_C,0.03018,0.0276687364980911;22_29867682_T_C,0.02766,0.0254814460590571;22_2987917…
Alasoo_2018	Diseases of pulp and periapical tissues	ENSG00000100330.grp_1.downstream.ENST00000401950	MTMR3.grp_1.downstream.MTMR3-204	macrophage	txrev	22_30186009_G_C	22_30030346_T_A	22	29786569	30186009	0.0109531	0.680305	22_30186009_G_C,22_30092147_C_T,22_30140067_T_G,22_30066922_C_T,22_30070110_G_T,22_30171969_G_A,22_30085869_C_T,22_30167354_G_A,22_30163255_CTT_C,22_30153043_T_C,22_30136684_C_T,22_30116257_A_G,22_30098653_T_C,22_30135112_CAT_C,22_30002089_T_C,22_30105497_T_A,22_30107223_A_G,22_29952683_T_TA,22_30032656_G_A,22_30059389_G_A,22_30038134_C_T,22_29946392_G_C,22_29943031_C_A,22_30027755_G_A,22_3001835…	68	77	60	22_30186009_G_C,0.02303,-0.06317;22_30059389_G_A,0.01918,-0.06277;22_30038134_C_T,0.01883,-0.06274;22_30167354_G_A,0.01877,-0.06275;22_30163255_CTT_C,0.01866,-0.06274;22_30171969_G_A,0.01863,-0.06274;22_30153043_T_C,0.01862,-0.06274;22_30135112_CAT_C,0.01755,-0.06264;22_30136684_C_T,0.01755,-0.06264;22_30140067_T_G,0.01755,-0.06264;22_30066922_C_T,0.01736,-0.06278;22_29944045_G_C,0.0169,-0.06252;…	22_30030346_T_A,0.03038,0.0248706854207339;22_30186009_G_C,0.02586,0.0211976892848506;22_30092147_C_T,0.02487,0.0205696068049017;22_30140067_T_G,0.02429,0.0200223282837621;22_30096481_A_AT,0.02203,0.0179415261069601;22_30066922_C_T,0.01839,0.0146650031961402;22_30070110_G_T,0.01828,0.0145831336367492;22_30175263_TATA_T,0.0175,0.0137440567063741;22_30171969_G_A,0.01743,0.0137086104958049;22_300858…
TwinsUK	Diseases of pulp and periapical tissues	ENSG00000100330.grp_1.downstream.ENST00000401950	MTMR3.grp_1.downstream.MTMR3-204	lymphoblastoid cell line	txrev	22_30186009_G_C	22_29971025_A_T	22	29786569	30186009	0.0109853	0.567535	22_30059389_G_A,22_30038134_C_T,22_30066922_C_T,22_29944045_G_C,22_29943740_T_C,22_29943031_C_A,22_30027755_G_A,22_29960429_G_A,22_29958983_G_A,22_29960568_A_G,22_29965137_A_T,22_29946392_G_C,22_29940124_C_T,22_30018351_C_T,22_29952683_T_TA,22_29953024_C_G,22_29929061_C_A,22_29929162_T_C,22_29900233_C_T,22_29887515_T_C,22_29887761_G_A,22_30032656_G_A,22_29899972_C_CT,22_29979545_A_G,22_29981013_A…	68	64	52	22_30186009_G_C,0.02303,-0.06317;22_30059389_G_A,0.01918,-0.06277;22_30038134_C_T,0.01883,-0.06274;22_30167354_G_A,0.01877,-0.06275;22_30163255_CTT_C,0.01866,-0.06274;22_30171969_G_A,0.01863,-0.06274;22_30153043_T_C,0.01862,-0.06274;22_30135112_CAT_C,0.01755,-0.06264;22_30136684_C_T,0.01755,-0.06264;22_30140067_T_G,0.01755,-0.06264;22_30066922_C_T,0.01736,-0.06278;22_29944045_G_C,0.0169,-0.06252;…	22_29971025_A_T,0.0343,0.0268073121419981;22_29952683_T_TA,0.03143,0.0245492853855302;22_29979545_A_G,0.02916,0.0225838992559248;22_29982696_GTC_G,0.02916,0.0225838992559248;22_29981013_A_G,0.02913,0.0225597228592741;22_29987627_A_C,0.02896,0.0224333493809658;22_29975662_G_A,0.02834,0.0219993393006742;22_29969195_C_T,0.02821,0.0219076788114908;22_29958983_G_A,0.02637,0.0204671870064333;22_2996056…
BLUEPRINT	Diseases of pulp and periapical tissues	ENSG00000100330.grp_1.downstream.ENST00000401950	MTMR3.grp_1.downstream.MTMR3-204	neutrophil	txrev	22_30186009_G_C	22_30030346_T_A	22	29786569	30186009	0.0118538	0.55957	22_30059389_G_A,22_30038134_C_T,22_29944045_G_C,22_29943740_T_C,22_29943031_C_A,22_30027755_G_A,22_29960429_G_A,22_29958983_G_A,22_29960568_A_G,22_29965137_A_T,22_29946392_G_C,22_29940124_C_T,22_29911625_A_G,22_29898755_T_C,22_30018351_C_T,22_29952683_T_TA,22_29953024_C_G,22_29929061_C_A,22_29929162_T_C,22_29900233_C_T,22_29887515_T_C,22_29887761_G_A,22_30032656_G_A,22_29979545_A_G,22_29981013_A_…	68	47	40	22_30186009_G_C,0.02303,-0.06317;22_30059389_G_A,0.01918,-0.06277;22_30038134_C_T,0.01883,-0.06274;22_30167354_G_A,0.01877,-0.06275;22_30163255_CTT_C,0.01866,-0.06274;22_30171969_G_A,0.01863,-0.06274;22_30153043_T_C,0.01862,-0.06274;22_30135112_CAT_C,0.01755,-0.06264;22_30136684_C_T,0.01755,-0.06264;22_30140067_T_G,0.01755,-0.06264;22_30066922_C_T,0.01736,-0.06278;22_29944045_G_C,0.0169,-0.06252;…	22_30030346_T_A,0.0748,0.0560167993254895;22_29888010_C_T,0.0222,0.0158504551345689;22_29879179_C_T,0.02162,0.01538380775334;22_29887515_T_C,0.02162,0.01538380775334;22_29887761_G_A,0.02162,0.01538380775334;22_29889652_T_C,0.02162,0.01538380775334;22_29893320_T_C,0.02162,0.01538380775334;22_29894454_A_G,0.02162,0.01538380775334;22_29898755_T_C,0.02162,0.01538380775334;22_29900233_C_T,0.02162,0.01…
BLUEPRINT	Diseases of pulp and periapical tissues	ENSG00000100330.grp_1.downstream.ENST00000401950	MTMR3.grp_1.downstream.MTMR3-204	CD14-positive, CD16-negative classical monocyte	txrev	22_30186009_G_C	22_30001357_T_C	22	29786569	30186009	0.0122403	0.582275	22_30059389_G_A,22_30038134_C_T,22_29944045_G_C,22_29943740_T_C,22_29943031_C_A,22_30027755_G_A,22_29960429_G_A,22_29958983_G_A,22_29960568_A_G,22_29965137_A_T,22_29946392_G_C,22_29940124_C_T,22_29911625_A_G,22_29898755_T_C,22_30018351_C_T,22_29952683_T_TA,22_29953024_C_G,22_29929061_C_A,22_29929162_T_C,22_29900233_C_T,22_29887515_T_C,22_29887761_G_A,22_30032656_G_A,22_29979545_A_G,22_29981013_A_…	68	47	42	22_30186009_G_C,0.02303,-0.06317;22_30059389_G_A,0.01918,-0.06277;22_30038134_C_T,0.01883,-0.06274;22_30167354_G_A,0.01877,-0.06275;22_30163255_CTT_C,0.01866,-0.06274;22_30171969_G_A,0.01863,-0.06274;22_30153043_T_C,0.01862,-0.06274;22_30135112_CAT_C,0.01755,-0.06264;22_30136684_C_T,0.01755,-0.06264;22_30140067_T_G,0.01755,-0.06264;22_30066922_C_T,0.01736,-0.06278;22_29944045_G_C,0.0169,-0.06252;…	22_30001357_T_C,0.1791,0.190443613089249;22_30002089_T_C,0.02423,0.0251679289724119;22_29879179_C_T,0.01726,0.0179357895722421;22_29887515_T_C,0.01726,0.0179357895722421;22_29887761_G_A,0.01726,0.0179357895722421;22_29889652_T_C,0.01726,0.0179357895722421;22_29893320_T_C,0.01726,0.0179357895722421;22_29894454_A_G,0.01726,0.0179357895722421;22_29898755_T_C,0.01726,0.0179357895722421;22_29900233_C_…
Lepik_2017	Diseases of pulp and periapical tissues	ENSG00000100330.grp_1.downstream.ENST00000401950	MTMR3.grp_1.downstream.MTMR3-204	blood	txrev	22_30186009_G_C	22_29846525_ATTGAGT_A	22	29786569	30186009	0.0113186	0.581039	22_30059389_G_A,22_30038134_C_T,22_30163255_CTT_C,22_30066922_C_T,22_29944045_G_C,22_29943740_T_C,22_29943031_C_A,22_30027755_G_A,22_29960429_G_A,22_29958983_G_A,22_29960568_A_G,22_29965137_A_T,22_29946392_G_C,22_29940124_C_T,22_29898755_T_C,22_30018351_C_T,22_29953024_C_G,22_29929162_T_C,22_29900233_C_T,22_29887515_T_C,22_29887761_G_A,22_29899972_C_CT,22_29979545_A_G,22_29981013_A_G,22_29987627_…	68	51	47	22_30186009_G_C,0.02303,-0.06317;22_30059389_G_A,0.01918,-0.06277;22_30038134_C_T,0.01883,-0.06274;22_30167354_G_A,0.01877,-0.06275;22_30163255_CTT_C,0.01866,-0.06274;22_30171969_G_A,0.01863,-0.06274;22_30153043_T_C,0.01862,-0.06274;22_30135112_CAT_C,0.01755,-0.06264;22_30136684_C_T,0.01755,-0.06264;22_30140067_T_G,0.01755,-0.06264;22_30066922_C_T,0.01736,-0.06278;22_29944045_G_C,0.0169,-0.06252;…	22_29846525_ATTGAGT_A,0.0811,0.0490072677522279;22_29894454_A_G,0.0811,0.0490072677522279;22_29982696_GTC_G,0.0717,0.0433291649772712;22_29889652_T_C,0.02074,0.0123483348679416;22_30092147_C_T,0.01738,0.0103846026082231;22_29844789_C_T,0.0173,0.0102780427445038;22_29855483_C_T,0.0173,0.0102780427445038;22_29867682_T_C,0.0173,0.0102780427445038;22_29879179_C_T,0.0173,0.0102780427445038;22_29887515…
Schmiedel_2018	Diseases of pulp and periapical tissues	ENSG00000100330.grp_1.downstream.ENST00000401950	MTMR3.grp_1.downstream.MTMR3-204	T-helper 1 cell	txrev	22_30186009_G_C	22_30196853_C_T	22	29786569	30196853	0.0110663	0.676601	22_29969195_C_T,22_29898755_T_C,22_29894454_A_G,22_29899972_C_CT,22_29893320_T_C,22_29900233_C_T,22_29889652_T_C,22_29887761_G_A,22_29887515_T_C,22_29993167_A_T,22_29987627_A_C,22_30092147_C_T,22_29982696_GTC_G,22_29981013_A_G,22_29906175_A_G,22_29979545_A_G,22_29975662_G_A,22_30140067_T_G,22_29867682_T_C,22_30098653_T_C,22_29929061_C_A,22_30116257_A_G,22_29929162_T_C,22_30001357_T_C,22_29965137_…	68	72	61	22_30186009_G_C,0.02303,-0.06317;22_30059389_G_A,0.01918,-0.06277;22_30038134_C_T,0.01883,-0.06274;22_30167354_G_A,0.01877,-0.06275;22_30163255_CTT_C,0.01866,-0.06274;22_30171969_G_A,0.01863,-0.06274;22_30153043_T_C,0.01862,-0.06274;22_30135112_CAT_C,0.01755,-0.06264;22_30136684_C_T,0.01755,-0.06264;22_30140067_T_G,0.01755,-0.06264;22_30066922_C_T,0.01736,-0.06278;22_29944045_G_C,0.0169,-0.06252;…	22_30196853_C_T,0.04456,0.0545101056578166;22_29969195_C_T,0.02832,0.0303637601566387;22_29898755_T_C,0.02502,0.0237179606308914;22_29894454_A_G,0.02332,0.0223527003388854;22_29899972_C_CT,0.0231,0.021794050301959;22_29893320_T_C,0.02307,0.0221744798121396;22_30096481_A_AT,0.02255,0.0238687250551687;22_29900233_C_T,0.02243,0.0211290883257899;22_29889652_T_C,0.02136,0.0206728465721402;22_29888010_…
Nedelec_2016	Diseases of pulp and periapical tissues	ENSG00000100330.grp_2.downstream.ENST00000333027	MTMR3.grp_2.downstream.MTMR3-202	macrophage	txrev	22_30186009_G_C	22_29723965_T_G	22	29717971	30186009	0.0105445	0.645298	22_30059389_G_A,22_29879179_C_T,22_30001357_T_C,22_30027755_G_A,22_29997555_C_G,22_29998742_G_GT,22_30092147_C_T,22_30038134_C_T,22_30032656_G_A,22_30018351_C_T,22_29946392_G_C,22_29943031_C_A,22_29952683_T_TA,22_30140067_T_G,22_30014451_T_C,22_30002089_T_C,22_30186009_G_C,22_30135112_CAT_C,22_30136684_C_T,22_30171969_G_A,22_30070110_G_T,22_30098653_T_C,22_30167354_G_A,22_30085869_C_T,22_30163255…	68	79	62	22_30186009_G_C,0.02303,-0.06317;22_30059389_G_A,0.01918,-0.06277;22_30038134_C_T,0.01883,-0.06274;22_30167354_G_A,0.01877,-0.06275;22_30163255_CTT_C,0.01866,-0.06274;22_30171969_G_A,0.01863,-0.06274;22_30153043_T_C,0.01862,-0.06274;22_30135112_CAT_C,0.01755,-0.06264;22_30136684_C_T,0.01755,-0.06264;22_30140067_T_G,0.01755,-0.06264;22_30066922_C_T,0.01736,-0.06278;22_29944045_G_C,0.0169,-0.06252;…	22_29723965_T_G,0.06323,-0.0341670103752225;22_30059389_G_A,0.02158,-0.0121739288488806;22_29879179_C_T,0.02144,-0.0120330253692179;22_30001357_T_C,0.02107,-0.0118085561648632;22_30027755_G_A,0.02101,-0.0117723033342528;22_29997555_C_G,0.02084,-0.0116819629517471;22_29998742_G_GT,0.02084,-0.0116761055831949;22_30042227_T_C,0.0207,-0.0116123861167202;22_30092147_C_T,0.0205,-0.0127036265290121;22_3…
BLUEPRINT	Diseases of pulp and periapical tissues	ENSG00000100330.grp_2.downstream.ENST00000333027	MTMR3.grp_2.downstream.MTMR3-202	neutrophil	txrev	22_30186009_G_C	22_30030346_T_A	22	29786569	30186009	0.0129296	0.631607	22_30059389_G_A,22_30038134_C_T,22_30136684_C_T,22_30140067_T_G,22_30066922_C_T,22_29944045_G_C,22_29943740_T_C,22_29943031_C_A,22_30027755_G_A,22_29960429_G_A,22_29958983_G_A,22_29960568_A_G,22_29965137_A_T,22_29946392_G_C,22_29940124_C_T,22_29911625_A_G,22_29898755_T_C,22_30018351_C_T,22_29952683_T_TA,22_29953024_C_G,22_29929061_C_A,22_29929162_T_C,22_29900233_C_T,22_29887515_T_C,22_29887761_G_…	68	53	48	22_30186009_G_C,0.02303,-0.06317;22_30059389_G_A,0.01918,-0.06277;22_30038134_C_T,0.01883,-0.06274;22_30167354_G_A,0.01877,-0.06275;22_30163255_CTT_C,0.01866,-0.06274;22_30171969_G_A,0.01863,-0.06274;22_30153043_T_C,0.01862,-0.06274;22_30135112_CAT_C,0.01755,-0.06264;22_30136684_C_T,0.01755,-0.06264;22_30140067_T_G,0.01755,-0.06264;22_30066922_C_T,0.01736,-0.06278;22_29944045_G_C,0.0169,-0.06252;…	22_30030346_T_A,0.03238,-0.0270193254459207;22_29888010_C_T,0.02185,-0.0177195225887888;22_29879179_C_T,0.02158,-0.0174559817062577;22_29887515_T_C,0.02158,-0.0174559817062577;22_29887761_G_A,0.02158,-0.0174559817062577;22_29889652_T_C,0.02158,-0.0174559817062577;22_29893320_T_C,0.02158,-0.0174559817062577;22_29894454_A_G,0.02158,-0.0174559817062577;22_29898755_T_C,0.02158,-0.0174559817062577;22_…
Alasoo_2018	Diseases of pulp and periapical tissues	ENSG00000100330.grp_2.downstream.ENST00000333027	MTMR3.grp_2.downstream.MTMR3-202	macrophage	txrev	22_30186009_G_C	22_30030346_T_A	22	29786569	30186009	0.0124118	0.722534	22_30186009_G_C,22_30059389_G_A,22_30038134_C_T,22_30167354_G_A,22_30163255_CTT_C,22_30171969_G_A,22_30153043_T_C,22_30135112_CAT_C,22_30136684_C_T,22_30140067_T_G,22_30066922_C_T,22_29944045_G_C,22_29943740_T_C,22_29943031_C_A,22_30027755_G_A,22_29960429_G_A,22_29958983_G_A,22_29960568_A_G,22_29965137_A_T,22_29946392_G_C,22_29940124_C_T,22_29911625_A_G,22_29898755_T_C,22_30018351_C_T,22_29952683…	68	64	54	22_30186009_G_C,0.02303,-0.06317;22_30059389_G_A,0.01918,-0.06277;22_30038134_C_T,0.01883,-0.06274;22_30167354_G_A,0.01877,-0.06275;22_30163255_CTT_C,0.01866,-0.06274;22_30171969_G_A,0.01863,-0.06274;22_30153043_T_C,0.01862,-0.06274;22_30135112_CAT_C,0.01755,-0.06264;22_30136684_C_T,0.01755,-0.06264;22_30140067_T_G,0.01755,-0.06264;22_30066922_C_T,0.01736,-0.06278;22_29944045_G_C,0.0169,-0.06252;…	22_30030346_T_A,0.05832,-0.0634851310461675;22_30066922_C_T,0.02539,-0.0265460240792588;22_30070110_G_T,0.02454,-0.0256033904351968;22_30175263_TATA_T,0.02177,-0.0222526039726141;22_30032656_G_A,0.02142,-0.0220643356437725;22_30171969_G_A,0.0211,-0.0215848699102862;22_30085869_C_T,0.02098,-0.021655328813721;22_30038134_C_T,0.02075,-0.0213373838224013;22_30167354_G_A,0.02074,-0.0212011026424845;22…
TwinsUK	Diseases of pulp and periapical tissues	ENSG00000100330.grp_2.downstream.ENST00000333027	MTMR3.grp_2.downstream.MTMR3-202	blood	txrev	22_30186009_G_C	22_29943031_C_A	22	29786569	30186009	0.011579	0.665226	22_29943031_C_A,22_29946392_G_C,22_29929061_C_A,22_29929162_T_C,22_29940124_C_T,22_29943740_T_C,22_29944045_G_C,22_29867682_T_C,22_29879179_C_T,22_29952683_T_TA,22_29969853_A_G,22_29958983_G_A,22_29960429_G_A,22_29960568_A_G,22_30002089_T_C,22_29953024_C_G,22_29965137_A_T,22_29969195_C_T,22_29975662_G_A,22_29987627_A_C,22_29979545_A_G,22_29982696_GTC_G,22_29981013_A_G,22_30059389_G_A,22_29997555_…	68	69	57	22_30186009_G_C,0.02303,-0.06317;22_30059389_G_A,0.01918,-0.06277;22_30038134_C_T,0.01883,-0.06274;22_30167354_G_A,0.01877,-0.06275;22_30163255_CTT_C,0.01866,-0.06274;22_30171969_G_A,0.01863,-0.06274;22_30153043_T_C,0.01862,-0.06274;22_30135112_CAT_C,0.01755,-0.06264;22_30136684_C_T,0.01755,-0.06264;22_30140067_T_G,0.01755,-0.06264;22_30066922_C_T,0.01736,-0.06278;22_29944045_G_C,0.0169,-0.06252;…	22_29943031_C_A,0.03174,-0.0287646992141489;22_29946392_G_C,0.03174,-0.0287646992141489;22_29929061_C_A,0.0285,-0.0256991891315151;22_29929162_T_C,0.0285,-0.0256991891315151;22_29940124_C_T,0.0285,-0.0256991891315151;22_29943740_T_C,0.0285,-0.0256991891315151;22_29943827_C_CTT,0.0285,-0.0256991891315151;22_29944045_G_C,0.02846,-0.0256586655897717;22_29867682_T_C,0.0261,-0.0236289994922236;22_2987…
Nedelec_2016	Diseases of pulp and periapical tissues	ENSG00000100330.grp_2.downstream.ENST00000333027	MTMR3.grp_2.downstream.MTMR3-202	macrophage	txrev	22_30186009_G_C	22_29879179_C_T	22	29786569	30186009	0.0127998	0.675587	22_30059389_G_A,22_30038134_C_T,22_30167354_G_A,22_30163255_CTT_C,22_30171969_G_A,22_30153043_T_C,22_30135112_CAT_C,22_30136684_C_T,22_30066922_C_T,22_29944045_G_C,22_29943740_T_C,22_29943031_C_A,22_30027755_G_A,22_29960429_G_A,22_29958983_G_A,22_29965137_A_T,22_29946392_G_C,22_29940124_C_T,22_29911625_A_G,22_29898755_T_C,22_30018351_C_T,22_29952683_T_TA,22_29929061_C_A,22_29929162_T_C,22_2990023…	68	62	55	22_30186009_G_C,0.02303,-0.06317;22_30059389_G_A,0.01918,-0.06277;22_30038134_C_T,0.01883,-0.06274;22_30167354_G_A,0.01877,-0.06275;22_30163255_CTT_C,0.01866,-0.06274;22_30171969_G_A,0.01863,-0.06274;22_30153043_T_C,0.01862,-0.06274;22_30135112_CAT_C,0.01755,-0.06264;22_30136684_C_T,0.01755,-0.06264;22_30140067_T_G,0.01755,-0.06264;22_30066922_C_T,0.01736,-0.06278;22_29944045_G_C,0.0169,-0.06252;…	22_29879179_C_T,0.03052,-0.0151830988607208;22_30027755_G_A,0.03035,-0.0150693857016264;22_29997555_C_G,0.02995,-0.0148792993371747;22_29998742_G_GT,0.02992,-0.0148601012214378;22_30001357_T_C,0.02974,-0.0147668515634898;22_30059389_G_A,0.02966,-0.0147890221990197;22_30042227_T_C,0.02956,-0.0146824560763564;22_30018351_C_T,0.0291,-0.0144329641595535;22_30038134_C_T,0.02902,-0.0143975118021552;22_…
Alasoo_2018	Diseases of pulp and periapical tissues	ENSG00000100330.grp_2.downstream.ENST00000333027	MTMR3.grp_2.downstream.MTMR3-202	macrophage	txrev	22_30186009_G_C	22_30030346_T_A	22	29786569	30186009	0.0104913	0.643131	22_30186009_G_C,22_30059389_G_A,22_30038134_C_T,22_30140067_T_G,22_30066922_C_T,22_29944045_G_C,22_29943740_T_C,22_29943031_C_A,22_30027755_G_A,22_29960429_G_A,22_29958983_G_A,22_29960568_A_G,22_29965137_A_T,22_29946392_G_C,22_29940124_C_T,22_29911625_A_G,22_29898755_T_C,22_30018351_C_T,22_29952683_T_TA,22_29953024_C_G,22_29929061_C_A,22_29929162_T_C,22_29900233_C_T,22_29887515_T_C,22_29887761_G_…	68	64	53	22_30186009_G_C,0.02303,-0.06317;22_30059389_G_A,0.01918,-0.06277;22_30038134_C_T,0.01883,-0.06274;22_30167354_G_A,0.01877,-0.06275;22_30163255_CTT_C,0.01866,-0.06274;22_30171969_G_A,0.01863,-0.06274;22_30153043_T_C,0.01862,-0.06274;22_30135112_CAT_C,0.01755,-0.06264;22_30136684_C_T,0.01755,-0.06264;22_30140067_T_G,0.01755,-0.06264;22_30066922_C_T,0.01736,-0.06278;22_29944045_G_C,0.0169,-0.06252;…	22_30030346_T_A,0.0339,-0.0357314156685775;22_30002089_T_C,0.02948,-0.0317146558002945;22_29971025_A_T,0.02847,-0.0308267047356983;22_29891308_CGT_C,0.02744,-0.0293101528835389;22_29952683_T_TA,0.02548,-0.0273923619696599;22_29946392_G_C,0.0245,-0.0262342144800517;22_29943031_C_A,0.02391,-0.0255246751865087;22_29896822_A_AT,0.02272,-0.0241778764189725;22_29867682_T_C,0.02269,-0.0238926565950162;2…
Alasoo_2018	Diseases of pulp and periapical tissues	ENSG00000100330.grp_2.downstream.ENST00000333027	MTMR3.grp_2.downstream.MTMR3-202	macrophage	txrev	22_30186009_G_C	22_29841595_C_T	22	29786569	30186009	0.0112803	0.68338	22_29855080_G_A,22_29855483_C_T,22_29865882_G_A,22_29867682_T_C,22_29879179_C_T,22_30001357_T_C,22_30032656_G_A,22_30038134_C_T,22_30002089_T_C,22_30018351_C_T,22_30027755_G_A,22_29998742_G_GT,22_29993167_A_T,22_29997555_C_G,22_29987627_A_C,22_29887515_T_C,22_29887761_G_A,22_29975662_G_A,22_29982696_GTC_G,22_29979545_A_G,22_29981013_A_G,22_29969195_C_T,22_29889652_T_C,22_29965137_A_T,22_29969853_…	68	68	57	22_30186009_G_C,0.02303,-0.06317;22_30059389_G_A,0.01918,-0.06277;22_30038134_C_T,0.01883,-0.06274;22_30167354_G_A,0.01877,-0.06275;22_30163255_CTT_C,0.01866,-0.06274;22_30171969_G_A,0.01863,-0.06274;22_30153043_T_C,0.01862,-0.06274;22_30135112_CAT_C,0.01755,-0.06264;22_30136684_C_T,0.01755,-0.06264;22_30140067_T_G,0.01755,-0.06264;22_30066922_C_T,0.01736,-0.06278;22_29944045_G_C,0.0169,-0.06252;…	22_29841595_C_T,0.04227,-0.0439556934811556;22_29846525_ATTGAGT_A,0.0398,-0.0413053173646197;22_29855080_G_A,0.03506,-0.0362576951333891;22_29855483_C_T,0.03473,-0.0358705502365671;22_29844789_C_T,0.02882,-0.03009491027102;22_29865882_G_A,0.02617,-0.0265676628365064;22_29867682_T_C,0.02574,-0.0260763420194685;22_29879179_C_T,0.01926,-0.018990452165814;22_30001357_T_C,0.01701,-0.0166720115797318;2…
GENCORD	Diseases of pulp and periapical tissues	ENSG00000100330.grp_2.downstream.ENST00000333027	MTMR3.grp_2.downstream.MTMR3-202	T cell	txrev	22_30186009_G_C	22_29867682_T_C	22	29786569	30186009	0.0127218	0.721157	22_29867682_T_C,22_29969853_A_G,22_29979545_A_G,22_29981013_A_G,22_29982696_GTC_G,22_29987627_A_C,22_29993167_A_T,22_29975662_G_A,22_30001357_T_C,22_29969195_C_T,22_29997555_C_G,22_29998742_G_GT,22_30014451_T_C,22_29965137_A_T,22_29944045_G_C,22_29943740_T_C,22_29953024_C_G,22_29865882_G_A,22_29940124_C_T,22_29958983_G_A,22_30018351_C_T,22_29960429_G_A,22_29960568_A_G,22_29911625_A_G,22_29879179_…	68	69	59	22_30186009_G_C,0.02303,-0.06317;22_30059389_G_A,0.01918,-0.06277;22_30038134_C_T,0.01883,-0.06274;22_30167354_G_A,0.01877,-0.06275;22_30163255_CTT_C,0.01866,-0.06274;22_30171969_G_A,0.01863,-0.06274;22_30153043_T_C,0.01862,-0.06274;22_30135112_CAT_C,0.01755,-0.06264;22_30136684_C_T,0.01755,-0.06264;22_30140067_T_G,0.01755,-0.06264;22_30066922_C_T,0.01736,-0.06278;22_29944045_G_C,0.0169,-0.06252;…	22_29867682_T_C,0.0379,-0.0197580910075788;22_29969853_A_G,0.02477,-0.0125125249848661;22_29979545_A_G,0.02477,-0.0125125249848661;22_29981013_A_G,0.02477,-0.0125125249848661;22_29982696_GTC_G,0.02473,-0.0125004824747634;22_29987627_A_C,0.02473,-0.0124962500196055;22_29993167_A_T,0.02469,-0.012475106776692;22_29975662_G_A,0.02466,-0.0124628516768177;22_30001357_T_C,0.02422,-0.0122349829636073;22_…
TwinsUK	Diseases of pulp and periapical tissues	ENSG00000100330.grp_2.downstream.ENST00000333027	MTMR3.grp_2.downstream.MTMR3-202	lymphoblastoid cell line	txrev	22_30186009_G_C	22_29971025_A_T	22	29786569	30186009	0.0111471	0.546989	22_30059389_G_A,22_30038134_C_T,22_30066922_C_T,22_29944045_G_C,22_29943740_T_C,22_29943031_C_A,22_30027755_G_A,22_29960429_G_A,22_29958983_G_A,22_29960568_A_G,22_29965137_A_T,22_29946392_G_C,22_29940124_C_T,22_30018351_C_T,22_29952683_T_TA,22_29953024_C_G,22_29929061_C_A,22_29929162_T_C,22_29900233_C_T,22_29887515_T_C,22_29887761_G_A,22_30032656_G_A,22_29899972_C_CT,22_29979545_A_G,22_29981013_A…	68	62	50	22_30186009_G_C,0.02303,-0.06317;22_30059389_G_A,0.01918,-0.06277;22_30038134_C_T,0.01883,-0.06274;22_30167354_G_A,0.01877,-0.06275;22_30163255_CTT_C,0.01866,-0.06274;22_30171969_G_A,0.01863,-0.06274;22_30153043_T_C,0.01862,-0.06274;22_30135112_CAT_C,0.01755,-0.06264;22_30136684_C_T,0.01755,-0.06264;22_30140067_T_G,0.01755,-0.06264;22_30066922_C_T,0.01736,-0.06278;22_29944045_G_C,0.0169,-0.06252;…	22_29971025_A_T,0.03854,-0.0299848540024194;22_29952683_T_TA,0.03436,-0.0267229724245987;22_29979545_A_G,0.03146,-0.0242470715955625;22_29982696_GTC_G,0.03146,-0.0242470715955625;22_29981013_A_G,0.0314,-0.02421239756327;22_29987627_A_C,0.03128,-0.0241020580491447;22_29969195_C_T,0.03053,-0.0235983256932905;22_29975662_G_A,0.03052,-0.0235805999601515;22_29958983_G_A,0.02791,-0.0215551284866771;22_…
BLUEPRINT	Diseases of pulp and periapical tissues	ENSG00000100330.grp_2.downstream.ENST00000333027	MTMR3.grp_2.downstream.MTMR3-202	CD4-positive, alpha-beta T cell	txrev	22_30186009_G_C	22_29998742_G_GT	22	29786569	30186009	0.0126874	0.609413	22_30059389_G_A,22_30038134_C_T,22_29944045_G_C,22_29943740_T_C,22_29943031_C_A,22_30027755_G_A,22_29960429_G_A,22_29958983_G_A,22_29960568_A_G,22_29965137_A_T,22_29946392_G_C,22_29940124_C_T,22_29911625_A_G,22_29898755_T_C,22_30018351_C_T,22_29952683_T_TA,22_29953024_C_G,22_29929061_C_A,22_29929162_T_C,22_29900233_C_T,22_29887515_T_C,22_29887761_G_A,22_30032656_G_A,22_29979545_A_G,22_29981013_A_…	68	48	44	22_30186009_G_C,0.02303,-0.06317;22_30059389_G_A,0.01918,-0.06277;22_30038134_C_T,0.01883,-0.06274;22_30167354_G_A,0.01877,-0.06275;22_30163255_CTT_C,0.01866,-0.06274;22_30171969_G_A,0.01863,-0.06274;22_30153043_T_C,0.01862,-0.06274;22_30135112_CAT_C,0.01755,-0.06264;22_30136684_C_T,0.01755,-0.06264;22_30140067_T_G,0.01755,-0.06264;22_30066922_C_T,0.01736,-0.06278;22_29944045_G_C,0.0169,-0.06252;…	22_29998742_G_GT,0.0658,-0.0487669377136665;22_30002089_T_C,0.051,-0.036337954954076;22_29841595_C_T,0.02692,-0.0187483557133188;22_29844789_C_T,0.02692,-0.0187483557133188;22_29855080_G_A,0.02692,-0.0187483557133188;22_29855483_C_T,0.02692,-0.0187483557133188;22_29865882_G_A,0.02692,-0.0187483557133188;22_29867682_T_C,0.02692,-0.0187483557133188;22_29879179_C_T,0.01851,-0.0125162151665883;22_298…
BLUEPRINT	Diseases of pulp and periapical tissues	ENSG00000100330.grp_2.downstream.ENST00000333027	MTMR3.grp_2.downstream.MTMR3-202	CD14-positive, CD16-negative classical monocyte	txrev	22_30186009_G_C	22_30030346_T_A	22	29786569	30186009	0.0117229	0.585777	22_30059389_G_A,22_30038134_C_T,22_29944045_G_C,22_29943740_T_C,22_29943031_C_A,22_30027755_G_A,22_29960429_G_A,22_29958983_G_A,22_29960568_A_G,22_29965137_A_T,22_29946392_G_C,22_29940124_C_T,22_29911625_A_G,22_29898755_T_C,22_30018351_C_T,22_29952683_T_TA,22_29953024_C_G,22_29929061_C_A,22_29929162_T_C,22_29900233_C_T,22_29887515_T_C,22_29887761_G_A,22_30032656_G_A,22_29979545_A_G,22_29981013_A_…	68	48	42	22_30186009_G_C,0.02303,-0.06317;22_30059389_G_A,0.01918,-0.06277;22_30038134_C_T,0.01883,-0.06274;22_30167354_G_A,0.01877,-0.06275;22_30163255_CTT_C,0.01866,-0.06274;22_30171969_G_A,0.01863,-0.06274;22_30153043_T_C,0.01862,-0.06274;22_30135112_CAT_C,0.01755,-0.06264;22_30136684_C_T,0.01755,-0.06264;22_30140067_T_G,0.01755,-0.06264;22_30066922_C_T,0.01736,-0.06278;22_29944045_G_C,0.0169,-0.06252;…	22_30030346_T_A,0.0738,-0.0595139750762258;22_30002089_T_C,0.05325,-0.0420743141062256;22_29969195_C_T,0.0257,-0.0203297338211553;22_29879179_C_T,0.01926,-0.0146885892675176;22_29887515_T_C,0.01926,-0.0146885892675176;22_29887761_G_A,0.01926,-0.0146885892675176;22_29889652_T_C,0.01926,-0.0146885892675176;22_29893320_T_C,0.01926,-0.0146885892675176;22_29894454_A_G,0.01926,-0.0146885892675176;22_29…
Lepik_2017	Diseases of pulp and periapical tissues	ENSG00000100330.grp_2.downstream.ENST00000333027	MTMR3.grp_2.downstream.MTMR3-202	blood	txrev	22_30186009_G_C	22_29846525_ATTGAGT_A	22	29786569	30186009	0.0112785	0.581585	22_30059389_G_A,22_30038134_C_T,22_30163255_CTT_C,22_29944045_G_C,22_29943740_T_C,22_29943031_C_A,22_30027755_G_A,22_29960429_G_A,22_29958983_G_A,22_29960568_A_G,22_29965137_A_T,22_29946392_G_C,22_29940124_C_T,22_29898755_T_C,22_30018351_C_T,22_29953024_C_G,22_29929162_T_C,22_29900233_C_T,22_29887515_T_C,22_29887761_G_A,22_29899972_C_CT,22_29979545_A_G,22_29981013_A_G,22_29987627_A_C,22_29969195_…	68	51	47	22_30186009_G_C,0.02303,-0.06317;22_30059389_G_A,0.01918,-0.06277;22_30038134_C_T,0.01883,-0.06274;22_30167354_G_A,0.01877,-0.06275;22_30163255_CTT_C,0.01866,-0.06274;22_30171969_G_A,0.01863,-0.06274;22_30153043_T_C,0.01862,-0.06274;22_30135112_CAT_C,0.01755,-0.06264;22_30136684_C_T,0.01755,-0.06264;22_30140067_T_G,0.01755,-0.06264;22_30066922_C_T,0.01736,-0.06278;22_29944045_G_C,0.0169,-0.06252;…	22_29846525_ATTGAGT_A,0.0824,-0.0497660417152616;22_29894454_A_G,0.0824,-0.0497660417152616;22_29982696_GTC_G,0.0651,-0.0393037562015688;22_29889652_T_C,0.02313,-0.0137863682045876;22_29844789_C_T,0.0173,-0.0102841652005801;22_29855483_C_T,0.0173,-0.0102841652005801;22_29867682_T_C,0.0173,-0.0102841652005801;22_29879179_C_T,0.0173,-0.0102841652005801;22_29887515_T_C,0.0173,-0.0102841652005801;22_…
BLUEPRINT	Diseases of pulp and periapical tissues	ENSG00000100330.grp_2.downstream.ENST00000401950	MTMR3.grp_2.downstream.MTMR3-204	CD14-positive, CD16-negative classical monocyte	txrev	22_30186009_G_C	22_30030346_T_A	22	29786569	30186009	0.0113964	0.605347	22_30059389_G_A,22_30038134_C_T,22_29944045_G_C,22_29943740_T_C,22_29943031_C_A,22_30027755_G_A,22_29960429_G_A,22_29958983_G_A,22_29960568_A_G,22_29965137_A_T,22_29946392_G_C,22_29940124_C_T,22_29911625_A_G,22_29898755_T_C,22_30018351_C_T,22_29952683_T_TA,22_29953024_C_G,22_29929061_C_A,22_29929162_T_C,22_29900233_C_T,22_29887515_T_C,22_29887761_G_A,22_30032656_G_A,22_29979545_A_G,22_29981013_A_…	68	50	44	22_30186009_G_C,0.02303,-0.06317;22_30059389_G_A,0.01918,-0.06277;22_30038134_C_T,0.01883,-0.06274;22_30167354_G_A,0.01877,-0.06275;22_30163255_CTT_C,0.01866,-0.06274;22_30171969_G_A,0.01863,-0.06274;22_30153043_T_C,0.01862,-0.06274;22_30135112_CAT_C,0.01755,-0.06264;22_30136684_C_T,0.01755,-0.06264;22_30140067_T_G,0.01755,-0.06264;22_30066922_C_T,0.01736,-0.06278;22_29944045_G_C,0.0169,-0.06252;…	22_30030346_T_A,0.05313,0.0361126571921756;22_30002089_T_C,0.0357,0.023808571677138;22_29969195_C_T,0.0318,0.0217336215159629;22_29879179_C_T,0.01855,0.0122789039413747;22_29887515_T_C,0.01855,0.0122789039413747;22_29887761_G_A,0.01855,0.0122789039413747;22_29889652_T_C,0.01855,0.0122789039413747;22_29893320_T_C,0.01855,0.0122789039413747;22_29894454_A_G,0.01855,0.0122789039413747;22_29898755_T_C…
Nedelec_2016	Diseases of pulp and periapical tissues	ENSG00000100330.grp_2.downstream.ENST00000401950	MTMR3.grp_2.downstream.MTMR3-204	macrophage	txrev	22_30186009_G_C	22_29723965_T_G	22	29717971	30186009	0.0105445	0.645298	22_30059389_G_A,22_29879179_C_T,22_30001357_T_C,22_30027755_G_A,22_29997555_C_G,22_29998742_G_GT,22_30092147_C_T,22_30038134_C_T,22_30032656_G_A,22_30018351_C_T,22_29946392_G_C,22_29943031_C_A,22_29952683_T_TA,22_30140067_T_G,22_30014451_T_C,22_30002089_T_C,22_30186009_G_C,22_30135112_CAT_C,22_30136684_C_T,22_30171969_G_A,22_30070110_G_T,22_30098653_T_C,22_30167354_G_A,22_30085869_C_T,22_30163255…	68	79	62	22_30186009_G_C,0.02303,-0.06317;22_30059389_G_A,0.01918,-0.06277;22_30038134_C_T,0.01883,-0.06274;22_30167354_G_A,0.01877,-0.06275;22_30163255_CTT_C,0.01866,-0.06274;22_30171969_G_A,0.01863,-0.06274;22_30153043_T_C,0.01862,-0.06274;22_30135112_CAT_C,0.01755,-0.06264;22_30136684_C_T,0.01755,-0.06264;22_30140067_T_G,0.01755,-0.06264;22_30066922_C_T,0.01736,-0.06278;22_29944045_G_C,0.0169,-0.06252;…	22_29723965_T_G,0.06323,0.034167009739425;22_30059389_G_A,0.02158,0.0121739288263342;22_29879179_C_T,0.02144,0.0120330253462902;22_30001357_T_C,0.02107,0.0118085561418997;22_30027755_G_A,0.02101,0.011772303311586;22_29997555_C_G,0.02084,0.011681962929326;22_29998742_G_GT,0.02084,0.0116761055607995;22_30042227_T_C,0.0207,0.0116123860953362;22_30092147_C_T,0.0205,0.0127036265749323;22_30038134_C_T,…
Alasoo_2018	Diseases of pulp and periapical tissues	ENSG00000100330.grp_2.downstream.ENST00000401950	MTMR3.grp_2.downstream.MTMR3-204	macrophage	txrev	22_30186009_G_C	22_30030346_T_A	22	29786569	30186009	0.0124118	0.722534	22_30186009_G_C,22_30059389_G_A,22_30038134_C_T,22_30167354_G_A,22_30163255_CTT_C,22_30171969_G_A,22_30153043_T_C,22_30135112_CAT_C,22_30136684_C_T,22_30140067_T_G,22_30066922_C_T,22_29944045_G_C,22_29943740_T_C,22_29943031_C_A,22_30027755_G_A,22_29960429_G_A,22_29958983_G_A,22_29960568_A_G,22_29965137_A_T,22_29946392_G_C,22_29940124_C_T,22_29911625_A_G,22_29898755_T_C,22_30018351_C_T,22_29952683…	68	64	54	22_30186009_G_C,0.02303,-0.06317;22_30059389_G_A,0.01918,-0.06277;22_30038134_C_T,0.01883,-0.06274;22_30167354_G_A,0.01877,-0.06275;22_30163255_CTT_C,0.01866,-0.06274;22_30171969_G_A,0.01863,-0.06274;22_30153043_T_C,0.01862,-0.06274;22_30135112_CAT_C,0.01755,-0.06264;22_30136684_C_T,0.01755,-0.06264;22_30140067_T_G,0.01755,-0.06264;22_30066922_C_T,0.01736,-0.06278;22_29944045_G_C,0.0169,-0.06252;…	22_30030346_T_A,0.05832,0.0634851308084321;22_30066922_C_T,0.02539,0.0265460240300951;22_30070110_G_T,0.02454,0.0256033903886531;22_30175263_TATA_T,0.02177,0.0222526039241854;22_30032656_G_A,0.02142,0.0220643356415151;22_30171969_G_A,0.0211,0.0215848698639064;22_30085869_C_T,0.02098,0.0216553287771788;22_30038134_C_T,0.02075,0.0213373838206836;22_30167354_G_A,0.02074,0.0212011025986363;22_3004222…
TwinsUK	Diseases of pulp and periapical tissues	ENSG00000100330.grp_2.downstream.ENST00000401950	MTMR3.grp_2.downstream.MTMR3-204	blood	txrev	22_30186009_G_C	22_29943031_C_A	22	29786569	30186009	0.011579	0.665226	22_29943031_C_A,22_29946392_G_C,22_29929061_C_A,22_29929162_T_C,22_29940124_C_T,22_29943740_T_C,22_29944045_G_C,22_29867682_T_C,22_29879179_C_T,22_29952683_T_TA,22_29969853_A_G,22_29958983_G_A,22_29960429_G_A,22_29960568_A_G,22_30002089_T_C,22_29953024_C_G,22_29965137_A_T,22_29969195_C_T,22_29975662_G_A,22_29987627_A_C,22_29979545_A_G,22_29982696_GTC_G,22_29981013_A_G,22_30059389_G_A,22_29997555_…	68	69	57	22_30186009_G_C,0.02303,-0.06317;22_30059389_G_A,0.01918,-0.06277;22_30038134_C_T,0.01883,-0.06274;22_30167354_G_A,0.01877,-0.06275;22_30163255_CTT_C,0.01866,-0.06274;22_30171969_G_A,0.01863,-0.06274;22_30153043_T_C,0.01862,-0.06274;22_30135112_CAT_C,0.01755,-0.06264;22_30136684_C_T,0.01755,-0.06264;22_30140067_T_G,0.01755,-0.06264;22_30066922_C_T,0.01736,-0.06278;22_29944045_G_C,0.0169,-0.06252;…	22_29943031_C_A,0.03174,0.0287646992334666;22_29946392_G_C,0.03174,0.0287646992334666;22_29929061_C_A,0.0285,0.0256991891453373;22_29929162_T_C,0.0285,0.0256991891453373;22_29940124_C_T,0.0285,0.0256991891453373;22_29943740_T_C,0.0285,0.0256991891453373;22_29943827_C_CTT,0.0285,0.0256991891453373;22_29944045_G_C,0.02846,0.0256586656035675;22_29867682_T_C,0.0261,0.0236289995204908;22_29879179_C_T,…
Nedelec_2016	Diseases of pulp and periapical tissues	ENSG00000100330.grp_2.downstream.ENST00000401950	MTMR3.grp_2.downstream.MTMR3-204	macrophage	txrev	22_30186009_G_C	22_29879179_C_T	22	29786569	30186009	0.0127998	0.675587	22_30059389_G_A,22_30038134_C_T,22_30167354_G_A,22_30163255_CTT_C,22_30171969_G_A,22_30153043_T_C,22_30135112_CAT_C,22_30136684_C_T,22_30066922_C_T,22_29944045_G_C,22_29943740_T_C,22_29943031_C_A,22_30027755_G_A,22_29960429_G_A,22_29958983_G_A,22_29965137_A_T,22_29946392_G_C,22_29940124_C_T,22_29911625_A_G,22_29898755_T_C,22_30018351_C_T,22_29952683_T_TA,22_29929061_C_A,22_29929162_T_C,22_2990023…	68	62	55	22_30186009_G_C,0.02303,-0.06317;22_30059389_G_A,0.01918,-0.06277;22_30038134_C_T,0.01883,-0.06274;22_30167354_G_A,0.01877,-0.06275;22_30163255_CTT_C,0.01866,-0.06274;22_30171969_G_A,0.01863,-0.06274;22_30153043_T_C,0.01862,-0.06274;22_30135112_CAT_C,0.01755,-0.06264;22_30136684_C_T,0.01755,-0.06264;22_30140067_T_G,0.01755,-0.06264;22_30066922_C_T,0.01736,-0.06278;22_29944045_G_C,0.0169,-0.06252;…	22_29879179_C_T,0.03052,0.0151830988252664;22_30027755_G_A,0.03035,0.015069385670552;22_29997555_C_G,0.02995,0.0148792993061296;22_29998742_G_GT,0.02992,0.0148601011905593;22_30001357_T_C,0.02974,0.0147668515312911;22_30059389_G_A,0.02966,0.0147890221719896;22_30042227_T_C,0.02956,0.0146824560442966;22_30018351_C_T,0.0291,0.0144329641303036;22_30038134_C_T,0.02902,0.0143975117688043;22_30032656_G…
GENCORD	Diseases of pulp and periapical tissues	ENSG00000100330.grp_2.downstream.ENST00000401950	MTMR3.grp_2.downstream.MTMR3-204	T cell	txrev	22_30186009_G_C	22_29867682_T_C	22	29786569	30186009	0.0126927	0.669582	22_30059389_G_A,22_30038134_C_T,22_30167354_G_A,22_30163255_CTT_C,22_30171969_G_A,22_30153043_T_C,22_30135112_CAT_C,22_30136684_C_T,22_30066922_C_T,22_29944045_G_C,22_29943740_T_C,22_30027755_G_A,22_29960429_G_A,22_29958983_G_A,22_29960568_A_G,22_29965137_A_T,22_29940124_C_T,22_29911625_A_G,22_29898755_T_C,22_30018351_C_T,22_29953024_C_G,22_29929061_C_A,22_29929162_T_C,22_29900233_C_T,22_29887515…	68	66	56	22_30186009_G_C,0.02303,-0.06317;22_30059389_G_A,0.01918,-0.06277;22_30038134_C_T,0.01883,-0.06274;22_30167354_G_A,0.01877,-0.06275;22_30163255_CTT_C,0.01866,-0.06274;22_30171969_G_A,0.01863,-0.06274;22_30153043_T_C,0.01862,-0.06274;22_30135112_CAT_C,0.01755,-0.06264;22_30136684_C_T,0.01755,-0.06264;22_30140067_T_G,0.01755,-0.06264;22_30066922_C_T,0.01736,-0.06278;22_29944045_G_C,0.0169,-0.06252;…	22_29867682_T_C,0.03394,0.022722510346067;22_29911625_A_G,0.02286,0.0149083016250336;22_29907077_A_G,0.02266,0.0147715815407292;22_29906175_A_G,0.02261,0.0147360249774795;22_29929061_C_A,0.02245,0.014640450368736;22_29929162_T_C,0.02243,0.0146312223728906;22_29943827_C_CTT,0.0224,0.0146127518088065;22_29943740_T_C,0.02234,0.014565993414412;22_29944045_G_C,0.02234,0.0145707660985692;22_29965137_A_…
Alasoo_2018	Diseases of pulp and periapical tissues	ENSG00000100330.grp_2.downstream.ENST00000401950	MTMR3.grp_2.downstream.MTMR3-204	macrophage	txrev	22_30186009_G_C	22_30030346_T_A	22	29786569	30186009	0.0104237	0.64798	22_30186009_G_C,22_30059389_G_A,22_30038134_C_T,22_30140067_T_G,22_30066922_C_T,22_29944045_G_C,22_29943740_T_C,22_29943031_C_A,22_30027755_G_A,22_29960429_G_A,22_29958983_G_A,22_29960568_A_G,22_29965137_A_T,22_29946392_G_C,22_29940124_C_T,22_29911625_A_G,22_29898755_T_C,22_30018351_C_T,22_29952683_T_TA,22_29953024_C_G,22_29929061_C_A,22_29929162_T_C,22_29900233_C_T,22_29887515_T_C,22_29887761_G_…	68	66	54	22_30186009_G_C,0.02303,-0.06317;22_30059389_G_A,0.01918,-0.06277;22_30038134_C_T,0.01883,-0.06274;22_30167354_G_A,0.01877,-0.06275;22_30163255_CTT_C,0.01866,-0.06274;22_30171969_G_A,0.01863,-0.06274;22_30153043_T_C,0.01862,-0.06274;22_30135112_CAT_C,0.01755,-0.06264;22_30136684_C_T,0.01755,-0.06264;22_30140067_T_G,0.01755,-0.06264;22_30066922_C_T,0.01736,-0.06278;22_29944045_G_C,0.0169,-0.06252;…	22_30030346_T_A,0.03098,0.0327884143272733;22_29971025_A_T,0.02864,0.0311949766554451;22_29891308_CGT_C,0.02861,0.0307751234019237;22_30002089_T_C,0.02837,0.0306794487770325;22_29952683_T_TA,0.02591,0.028030982243891;22_29946392_G_C,0.02483,0.0267401917971547;22_29896822_A_AT,0.02457,0.0263371801616371;22_29943031_C_A,0.02426,0.0260585169047324;22_29867682_T_C,0.02142,0.0226686893106776;22_298658…
Alasoo_2018	Diseases of pulp and periapical tissues	ENSG00000100330.grp_2.downstream.ENST00000401950	MTMR3.grp_2.downstream.MTMR3-204	macrophage	txrev	22_30186009_G_C	22_29841595_C_T	22	29786569	30186009	0.0106102	0.698048	22_29855080_G_A,22_29855483_C_T,22_29865882_G_A,22_29867682_T_C,22_30014451_T_C,22_29879179_C_T,22_29887515_T_C,22_29887761_G_A,22_29889652_T_C,22_30002089_T_C,22_29952683_T_TA,22_29946392_G_C,22_29943031_C_A,22_29893320_T_C,22_29929061_C_A,22_29929162_T_C,22_29894454_A_G,22_29940124_C_T,22_29944045_G_C,22_29943740_T_C,22_29953024_C_G,22_29960429_G_A,22_29960568_A_G,22_29965137_A_T,22_29975662_G_…	68	79	63	22_30186009_G_C,0.02303,-0.06317;22_30059389_G_A,0.01918,-0.06277;22_30038134_C_T,0.01883,-0.06274;22_30167354_G_A,0.01877,-0.06275;22_30163255_CTT_C,0.01866,-0.06274;22_30171969_G_A,0.01863,-0.06274;22_30153043_T_C,0.01862,-0.06274;22_30135112_CAT_C,0.01755,-0.06264;22_30136684_C_T,0.01755,-0.06264;22_30140067_T_G,0.01755,-0.06264;22_30066922_C_T,0.01736,-0.06278;22_29944045_G_C,0.0169,-0.06252;…	22_29841595_C_T,0.02225,0.0178243461318683;22_29846525_ATTGAGT_A,0.02177,0.0174445328198805;22_29855080_G_A,0.02077,0.0166258655965508;22_29855483_C_T,0.02065,0.0165186562300556;22_29844789_C_T,0.02013,0.0164198623129482;22_29865882_G_A,0.01859,0.0147695183053729;22_29867682_T_C,0.01848,0.0146533861084443;22_30014451_T_C,0.01843,0.0143470251294367;22_29879179_C_T,0.01617,0.0126712590007946;22_298…
BLUEPRINT	Diseases of pulp and periapical tissues	ENSG00000100330.grp_2.downstream.ENST00000401950	MTMR3.grp_2.downstream.MTMR3-204	neutrophil	txrev	22_30186009_G_C	22_29969195_C_T	22	29786569	30186009	0.0130593	0.686562	22_30059389_G_A,22_30038134_C_T,22_30167354_G_A,22_30153043_T_C,22_30136684_C_T,22_30140067_T_G,22_30066922_C_T,22_29944045_G_C,22_29943740_T_C,22_29943031_C_A,22_30027755_G_A,22_29960429_G_A,22_29958983_G_A,22_29960568_A_G,22_29965137_A_T,22_29946392_G_C,22_29940124_C_T,22_29911625_A_G,22_29898755_T_C,22_30018351_C_T,22_29952683_T_TA,22_29953024_C_G,22_29929061_C_A,22_29929162_T_C,22_29900233_C_…	68	65	56	22_30186009_G_C,0.02303,-0.06317;22_30059389_G_A,0.01918,-0.06277;22_30038134_C_T,0.01883,-0.06274;22_30167354_G_A,0.01877,-0.06275;22_30163255_CTT_C,0.01866,-0.06274;22_30171969_G_A,0.01863,-0.06274;22_30153043_T_C,0.01862,-0.06274;22_30135112_CAT_C,0.01755,-0.06264;22_30136684_C_T,0.01755,-0.06264;22_30140067_T_G,0.01755,-0.06264;22_30066922_C_T,0.01736,-0.06278;22_29944045_G_C,0.0169,-0.06252;…	22_29969195_C_T,0.0727,0.0407442203944554;22_29879179_C_T,0.01915,0.00968006139364776;22_29887515_T_C,0.01915,0.00968006139364776;22_29887761_G_A,0.01915,0.00968006139364776;22_29889652_T_C,0.01915,0.00968006139364776;22_29893320_T_C,0.01915,0.00968006139364776;22_29894454_A_G,0.01915,0.00968006139364776;22_29898755_T_C,0.01915,0.00968006139364776;22_29900233_C_T,0.01915,0.00968006139364776;22_29…
TwinsUK	Diseases of pulp and periapical tissues	ENSG00000100330.grp_2.downstream.ENST00000401950	MTMR3.grp_2.downstream.MTMR3-204	lymphoblastoid cell line	txrev	22_30186009_G_C	22_29971025_A_T	22	29786569	30186009	0.0111318	0.559475	22_30059389_G_A,22_30038134_C_T,22_30066922_C_T,22_29944045_G_C,22_29943740_T_C,22_29943031_C_A,22_30027755_G_A,22_29960429_G_A,22_29958983_G_A,22_29960568_A_G,22_29965137_A_T,22_29946392_G_C,22_29940124_C_T,22_30018351_C_T,22_29952683_T_TA,22_29953024_C_G,22_29929061_C_A,22_29929162_T_C,22_29900233_C_T,22_29887515_T_C,22_29887761_G_A,22_30032656_G_A,22_29899972_C_CT,22_29979545_A_G,22_29981013_A…	68	63	51	22_30186009_G_C,0.02303,-0.06317;22_30059389_G_A,0.01918,-0.06277;22_30038134_C_T,0.01883,-0.06274;22_30167354_G_A,0.01877,-0.06275;22_30163255_CTT_C,0.01866,-0.06274;22_30171969_G_A,0.01863,-0.06274;22_30153043_T_C,0.01862,-0.06274;22_30135112_CAT_C,0.01755,-0.06264;22_30136684_C_T,0.01755,-0.06264;22_30140067_T_G,0.01755,-0.06264;22_30066922_C_T,0.01736,-0.06278;22_29944045_G_C,0.0169,-0.06252;…	22_29971025_A_T,0.03687,0.0286394183254611;22_29952683_T_TA,0.0333,0.0258574097917127;22_29979545_A_G,0.03036,0.0233747451818934;22_29982696_GTC_G,0.03036,0.0233747451818934;22_29981013_A_G,0.03033,0.0233431775041535;22_29987627_A_C,0.03018,0.0232282493630332;22_29975662_G_A,0.02959,0.022832388621845;22_29969195_C_T,0.02948,0.022750730930826;22_29958983_G_A,0.02724,0.0210114289367192;22_29960568_…
BLUEPRINT	Diseases of pulp and periapical tissues	ENSG00000100330.grp_2.downstream.ENST00000401950	MTMR3.grp_2.downstream.MTMR3-204	CD4-positive, alpha-beta T cell	txrev	22_30186009_G_C	22_30002089_T_C	22	29786569	30186009	0.0124429	0.597076	22_30059389_G_A,22_30038134_C_T,22_29944045_G_C,22_29943740_T_C,22_29943031_C_A,22_30027755_G_A,22_29960429_G_A,22_29958983_G_A,22_29960568_A_G,22_29965137_A_T,22_29946392_G_C,22_29940124_C_T,22_29911625_A_G,22_29898755_T_C,22_30018351_C_T,22_29952683_T_TA,22_29953024_C_G,22_29929061_C_A,22_29929162_T_C,22_29900233_C_T,22_29887515_T_C,22_29887761_G_A,22_30032656_G_A,22_29979545_A_G,22_29981013_A_…	68	49	43	22_30186009_G_C,0.02303,-0.06317;22_30059389_G_A,0.01918,-0.06277;22_30038134_C_T,0.01883,-0.06274;22_30167354_G_A,0.01877,-0.06275;22_30163255_CTT_C,0.01866,-0.06274;22_30171969_G_A,0.01863,-0.06274;22_30153043_T_C,0.01862,-0.06274;22_30135112_CAT_C,0.01755,-0.06264;22_30136684_C_T,0.01755,-0.06264;22_30140067_T_G,0.01755,-0.06264;22_30066922_C_T,0.01736,-0.06278;22_29944045_G_C,0.0169,-0.06252;…	22_30002089_T_C,0.03534,0.0244047197273828;22_29841595_C_T,0.02116,0.0142696815708854;22_29844789_C_T,0.02116,0.0142696815708854;22_29855080_G_A,0.02116,0.0142696815708854;22_29855483_C_T,0.02116,0.0142696815708854;22_29865882_G_A,0.02116,0.0142696815708854;22_29867682_T_C,0.02116,0.0142696815708854;22_29879179_C_T,0.02048,0.0137447278935468;22_29887515_T_C,0.02048,0.0137447278935468;22_29887761_…
Lepik_2017	Diseases of pulp and periapical tissues	ENSG00000100330.grp_2.downstream.ENST00000401950	MTMR3.grp_2.downstream.MTMR3-204	blood	txrev	22_30186009_G_C	22_29846525_ATTGAGT_A	22	29786569	30186009	0.0112785	0.581585	22_30059389_G_A,22_30038134_C_T,22_30163255_CTT_C,22_29944045_G_C,22_29943740_T_C,22_29943031_C_A,22_30027755_G_A,22_29960429_G_A,22_29958983_G_A,22_29960568_A_G,22_29965137_A_T,22_29946392_G_C,22_29940124_C_T,22_29898755_T_C,22_30018351_C_T,22_29953024_C_G,22_29929162_T_C,22_29900233_C_T,22_29887515_T_C,22_29887761_G_A,22_29899972_C_CT,22_29979545_A_G,22_29981013_A_G,22_29987627_A_C,22_29969195_…	68	51	47	22_30186009_G_C,0.02303,-0.06317;22_30059389_G_A,0.01918,-0.06277;22_30038134_C_T,0.01883,-0.06274;22_30167354_G_A,0.01877,-0.06275;22_30163255_CTT_C,0.01866,-0.06274;22_30171969_G_A,0.01863,-0.06274;22_30153043_T_C,0.01862,-0.06274;22_30135112_CAT_C,0.01755,-0.06264;22_30136684_C_T,0.01755,-0.06264;22_30140067_T_G,0.01755,-0.06264;22_30066922_C_T,0.01736,-0.06278;22_29944045_G_C,0.0169,-0.06252;…	22_29846525_ATTGAGT_A,0.0824,0.0497660417116646;22_29894454_A_G,0.0824,0.0497660417116646;22_29982696_GTC_G,0.0651,0.0393037561996271;22_29889652_T_C,0.02313,0.0137863682040969;22_29844789_C_T,0.0173,0.0102841652003949;22_29855483_C_T,0.0173,0.0102841652003949;22_29867682_T_C,0.0173,0.0102841652003949;22_29879179_C_T,0.0173,0.0102841652003949;22_29887515_T_C,0.0173,0.0102841652003949;22_29887761_…
BLUEPRINT	Diseases of pulp and periapical tissues	ENST00000333027	MTMR3-202	CD4-positive, alpha-beta T cell	tx	22_30186009_G_C	22_30002089_T_C	22	29786569	30186009	0.0107195	0.672955	22_30002089_T_C,22_29998742_G_GT,22_29879179_C_T,22_29887515_T_C,22_29887761_G_A,22_29889652_T_C,22_29893320_T_C,22_29894454_A_G,22_29898755_T_C,22_29900233_C_T,22_29906175_A_G,22_29907077_A_G,22_29911625_A_G,22_29929061_C_A,22_29929162_T_C,22_29940124_C_T,22_29943031_C_A,22_29943740_T_C,22_29944045_G_C,22_29946392_G_C,22_29952683_T_TA,22_29953024_C_G,22_29958983_G_A,22_29960429_G_A,22_29960568_A…	68	68	56	22_30186009_G_C,0.02303,-0.06317;22_30059389_G_A,0.01918,-0.06277;22_30038134_C_T,0.01883,-0.06274;22_30167354_G_A,0.01877,-0.06275;22_30163255_CTT_C,0.01866,-0.06274;22_30171969_G_A,0.01863,-0.06274;22_30153043_T_C,0.01862,-0.06274;22_30135112_CAT_C,0.01755,-0.06264;22_30136684_C_T,0.01755,-0.06264;22_30140067_T_G,0.01755,-0.06264;22_30066922_C_T,0.01736,-0.06278;22_29944045_G_C,0.0169,-0.06252;…	22_30002089_T_C,0.0289,-0.0172128455560737;22_29998742_G_GT,0.02168,-0.0132595725925265;22_29909909_A_T,0.02127,-0.0110787428538833;22_29912191_T_G,0.02127,-0.0110787428538833;22_29930113_A_G,0.02127,-0.0110787428538833;22_29975361_A_G,0.02127,-0.0110787428538833;22_30030346_T_A,0.01572,-0.00930880749354128;22_29879179_C_T,0.01563,-0.00917742229718895;22_29887515_T_C,0.01563,-0.00917742229718895;…
BLUEPRINT	Diseases of pulp and periapical tissues	ENST00000333027	MTMR3-202	neutrophil	tx	22_30186009_G_C	22_30002089_T_C	22	29786569	30186009	0.0127198	0.710529	22_30002089_T_C,22_29879179_C_T,22_29887515_T_C,22_29887761_G_A,22_29889652_T_C,22_29893320_T_C,22_29894454_A_G,22_29898755_T_C,22_29900233_C_T,22_29906175_A_G,22_29907077_A_G,22_29911625_A_G,22_29929061_C_A,22_29929162_T_C,22_29940124_C_T,22_29943031_C_A,22_29943740_T_C,22_29944045_G_C,22_29946392_G_C,22_29952683_T_TA,22_29953024_C_G,22_29958983_G_A,22_29960429_G_A,22_29960568_A_G,22_29965137_A_…	68	70	58	22_30186009_G_C,0.02303,-0.06317;22_30059389_G_A,0.01918,-0.06277;22_30038134_C_T,0.01883,-0.06274;22_30167354_G_A,0.01877,-0.06275;22_30163255_CTT_C,0.01866,-0.06274;22_30171969_G_A,0.01863,-0.06274;22_30153043_T_C,0.01862,-0.06274;22_30135112_CAT_C,0.01755,-0.06264;22_30136684_C_T,0.01755,-0.06264;22_30140067_T_G,0.01755,-0.06264;22_30066922_C_T,0.01736,-0.06278;22_29944045_G_C,0.0169,-0.06252;…	22_30002089_T_C,0.04797,-0.0264511628017073;22_30030346_T_A,0.02715,-0.0146055988566569;22_29879179_C_T,0.01831,-0.00942423257948873;22_29887515_T_C,0.01831,-0.00942423257948873;22_29887761_G_A,0.01831,-0.00942423257948873;22_29889652_T_C,0.01831,-0.00942423257948873;22_29893320_T_C,0.01831,-0.00942423257948873;22_29894454_A_G,0.01831,-0.00942423257948873;22_29898755_T_C,0.01831,-0.00942423257948…
Alasoo_2018	Diseases of pulp and periapical tissues	ENST00000333027	MTMR3-202	macrophage	tx	22_30186009_G_C	22_30030346_T_A	22	29786569	30186009	0.0125422	0.755829	22_30186009_G_C,22_30059389_G_A,22_30038134_C_T,22_30167354_G_A,22_30163255_CTT_C,22_30171969_G_A,22_30153043_T_C,22_30135112_CAT_C,22_30136684_C_T,22_30140067_T_G,22_30066922_C_T,22_29944045_G_C,22_29943740_T_C,22_29943031_C_A,22_30027755_G_A,22_29960429_G_A,22_29958983_G_A,22_29960568_A_G,22_29965137_A_T,22_29946392_G_C,22_29940124_C_T,22_29911625_A_G,22_29898755_T_C,22_30018351_C_T,22_29952683…	68	67	56	22_30186009_G_C,0.02303,-0.06317;22_30059389_G_A,0.01918,-0.06277;22_30038134_C_T,0.01883,-0.06274;22_30167354_G_A,0.01877,-0.06275;22_30163255_CTT_C,0.01866,-0.06274;22_30171969_G_A,0.01863,-0.06274;22_30153043_T_C,0.01862,-0.06274;22_30135112_CAT_C,0.01755,-0.06264;22_30136684_C_T,0.01755,-0.06264;22_30140067_T_G,0.01755,-0.06264;22_30066922_C_T,0.01736,-0.06278;22_29944045_G_C,0.0169,-0.06252;…	22_30030346_T_A,0.03546,-0.0379987101145909;22_30032656_G_A,0.02242,-0.0231421793775405;22_30038134_C_T,0.02191,-0.0226068645092477;22_30042227_T_C,0.02156,-0.0222387956024967;22_30027755_G_A,0.02086,-0.0214459858986035;22_30018351_C_T,0.02069,-0.0212897569786775;22_30002089_T_C,0.02061,-0.0219036185759585;22_30059389_G_A,0.02048,-0.0211886318650812;22_30001357_T_C,0.02011,-0.0208065023110535;22_…
Quach_2016	Diseases of pulp and periapical tissues	ENST00000333027	MTMR3-202	CD14-positive, CD16-negative classical monocyte	tx	22_30186009_G_C	22_30027755_G_A	22	29786569	30186009	0.0119864	0.527031	22_30167354_G_A,22_30163255_CTT_C,22_30153043_T_C,22_30135112_CAT_C,22_30066922_C_T,22_29944045_G_C,22_29943740_T_C,22_30027755_G_A,22_29960429_G_A,22_29958983_G_A,22_29965137_A_T,22_29940124_C_T,22_29911625_A_G,22_29898755_T_C,22_29929061_C_A,22_29929162_T_C,22_29900233_C_T,22_29887515_T_C,22_29887761_G_A,22_30032656_G_A,22_29899972_C_CT,22_29979545_A_G,22_29981013_A_G,22_29987627_A_C,22_3011625…	68	45	40	22_30186009_G_C,0.02303,-0.06317;22_30059389_G_A,0.01918,-0.06277;22_30038134_C_T,0.01883,-0.06274;22_30167354_G_A,0.01877,-0.06275;22_30163255_CTT_C,0.01866,-0.06274;22_30171969_G_A,0.01863,-0.06274;22_30153043_T_C,0.01862,-0.06274;22_30135112_CAT_C,0.01755,-0.06264;22_30136684_C_T,0.01755,-0.06264;22_30140067_T_G,0.01755,-0.06264;22_30066922_C_T,0.01736,-0.06278;22_29944045_G_C,0.0169,-0.06252;…	22_30027755_G_A,0.09753,-0.0741734487599304;22_29855483_C_T,0.0671,-0.0510859209009363;22_30032656_G_A,0.06683,-0.0495017258832996;22_29855080_G_A,0.06616,-0.0503530842125356;22_30066922_C_T,0.04837,-0.0360493247340206;22_29846525_ATTGAGT_A,0.04776,-0.0361324879088763;22_30070110_G_T,0.04062,-0.0300545500146633;22_30163255_CTT_C,0.01912,-0.0135579263154276;22_30116257_A_G,0.01892,-0.0134490994123…
Alasoo_2018	Diseases of pulp and periapical tissues	ENST00000333027	MTMR3-202	macrophage	tx	22_30186009_G_C	22_30032656_G_A	22	29786569	30186009	0.0128958	0.809456	22_30032656_G_A,22_30038134_C_T,22_29867682_T_C,22_30002089_T_C,22_30066922_C_T,22_30027755_G_A,22_30001357_T_C,22_29865882_G_A,22_30070110_G_T,22_29855483_C_T,22_29855080_G_A,22_30018351_C_T,22_30059389_G_A,22_30140067_T_G,22_30186009_G_C,22_29998742_G_GT,22_29993167_A_T,22_29997555_C_G,22_30092147_C_T,22_30171969_G_A,22_29987627_A_C,22_30167354_G_A,22_30163255_CTT_C,22_29982696_GTC_G,22_2997566…	68	72	62	22_30186009_G_C,0.02303,-0.06317;22_30059389_G_A,0.01918,-0.06277;22_30038134_C_T,0.01883,-0.06274;22_30167354_G_A,0.01877,-0.06275;22_30163255_CTT_C,0.01866,-0.06274;22_30171969_G_A,0.01863,-0.06274;22_30153043_T_C,0.01862,-0.06274;22_30135112_CAT_C,0.01755,-0.06264;22_30136684_C_T,0.01755,-0.06264;22_30140067_T_G,0.01755,-0.06264;22_30066922_C_T,0.01736,-0.06278;22_29944045_G_C,0.0169,-0.06252;…	22_30032656_G_A,0.01796,-0.0168836277704901;22_30038134_C_T,0.0179,-0.016842362436822;22_29867682_T_C,0.01778,-0.0169211549362141;22_30042227_T_C,0.01772,-0.0166643325153435;22_30002089_T_C,0.0177,-0.0171715948334665;22_30066922_C_T,0.01752,-0.0165687385311099;22_30027755_G_A,0.01744,-0.0163632838614041;22_30001357_T_C,0.01732,-0.0164003993727244;22_29865882_G_A,0.0172,-0.0163445508130399;22_3007…
GENCORD	Diseases of pulp and periapical tissues	ENST00000333027	MTMR3-202	T cell	tx	22_30186009_G_C	22_29867682_T_C	22	29786569	30186009	0.0126321	0.683083	22_29867682_T_C,22_30140067_T_G,22_30092147_C_T,22_30066922_C_T,22_30070110_G_T,22_30136684_C_T,22_30135112_CAT_C,22_30171969_G_A,22_30186009_G_C,22_30167354_G_A,22_30085869_C_T,22_30163255_CTT_C,22_30098653_T_C,22_30105497_T_A,22_30107223_A_G,22_30153043_T_C,22_30116257_A_G,22_29855080_G_A,22_29855483_C_T,22_29837690_G_A,22_30018351_C_T,22_29865882_G_A,22_30014451_T_C,22_30059389_G_A,22_29946392…	68	76	63	22_30186009_G_C,0.02303,-0.06317;22_30059389_G_A,0.01918,-0.06277;22_30038134_C_T,0.01883,-0.06274;22_30167354_G_A,0.01877,-0.06275;22_30163255_CTT_C,0.01866,-0.06274;22_30171969_G_A,0.01863,-0.06274;22_30153043_T_C,0.01862,-0.06274;22_30135112_CAT_C,0.01755,-0.06264;22_30136684_C_T,0.01755,-0.06264;22_30140067_T_G,0.01755,-0.06264;22_30066922_C_T,0.01736,-0.06278;22_29944045_G_C,0.0169,-0.06252;…	22_29867682_T_C,0.1361,-0.0863077319556844;22_30140067_T_G,0.02426,-0.0145902372883793;22_30092147_C_T,0.02396,-0.0146449999698464;22_30066922_C_T,0.0229,-0.0137000916088015;22_30070110_G_T,0.0227,-0.0136109490061818;22_30136684_C_T,0.02052,-0.0121179165494618;22_30135112_CAT_C,0.02045,-0.0120766735057196;22_30171969_G_A,0.01956,-0.0114681063803851;22_30186009_G_C,0.01947,-0.01154715495472;22_301…
Lepik_2017	Diseases of pulp and periapical tissues	ENST00000333027	MTMR3-202	blood	tx	22_30186009_G_C	22_29943740_T_C	22	29786569	30186009	0.0138058	0.684097	22_30186009_G_C,22_30059389_G_A,22_30038134_C_T,22_30167354_G_A,22_30163255_CTT_C,22_30171969_G_A,22_30153043_T_C,22_30140067_T_G,22_29944045_G_C,22_29943740_T_C,22_29943031_C_A,22_30027755_G_A,22_29960429_G_A,22_29958983_G_A,22_29960568_A_G,22_29965137_A_T,22_29946392_G_C,22_29940124_C_T,22_29911625_A_G,22_29898755_T_C,22_30018351_C_T,22_29953024_C_G,22_29929162_T_C,22_29900233_C_T,22_29887515_T…	68	56	53	22_30186009_G_C,0.02303,-0.06317;22_30059389_G_A,0.01918,-0.06277;22_30038134_C_T,0.01883,-0.06274;22_30167354_G_A,0.01877,-0.06275;22_30163255_CTT_C,0.01866,-0.06274;22_30171969_G_A,0.01863,-0.06274;22_30153043_T_C,0.01862,-0.06274;22_30135112_CAT_C,0.01755,-0.06264;22_30136684_C_T,0.01755,-0.06264;22_30140067_T_G,0.01755,-0.06264;22_30066922_C_T,0.01736,-0.06278;22_29944045_G_C,0.0169,-0.06252;…	22_29943740_T_C,0.087,-0.0502421567440635;22_29865882_G_A,0.04123,-0.0232612847487428;22_29911625_A_G,0.02905,-0.0160042610598014;22_29944045_G_C,0.02623,-0.0146670061548472;22_30092147_C_T,0.0216,-0.0120194609767171;22_29982696_GTC_G,0.02005,-0.0111389431114682;22_29844789_C_T,0.0182,-0.00997897638881635;22_29855483_C_T,0.0182,-0.00997897638881635;22_29867682_T_C,0.0182,-0.00997897638881635;22_2…
TwinsUK	Diseases of pulp and periapical tissues	ENSG00000100330.15_22_30019480_30019651	MTMR3.15_22_30019480_30019651	adipose tissue	exon	22_30186009_G_C	22_30002089_T_C	22	29786569	30186009	0.011113	0.61702	22_30002089_T_C,22_30092147_C_T,22_30140067_T_G,22_30116257_A_G,22_30105497_T_A,22_30107223_A_G,22_30066922_C_T,22_30070110_G_T,22_30085869_C_T,22_30059389_G_A,22_30038134_C_T,22_30098653_T_C,22_30014451_T_C,22_30018351_C_T,22_30032656_G_A,22_30136684_C_T,22_30135112_CAT_C,22_29943031_C_A,22_29946392_G_C,22_29879179_C_T,22_29867682_T_C,22_29929061_C_A,22_29929162_T_C,22_29940124_C_T,22_29943740_T…	68	71	59	22_30186009_G_C,0.02303,-0.06317;22_30059389_G_A,0.01918,-0.06277;22_30038134_C_T,0.01883,-0.06274;22_30167354_G_A,0.01877,-0.06275;22_30163255_CTT_C,0.01866,-0.06274;22_30171969_G_A,0.01863,-0.06274;22_30153043_T_C,0.01862,-0.06274;22_30135112_CAT_C,0.01755,-0.06264;22_30136684_C_T,0.01755,-0.06264;22_30140067_T_G,0.01755,-0.06264;22_30066922_C_T,0.01736,-0.06278;22_29944045_G_C,0.0169,-0.06252;…	22_30002089_T_C,0.03183,0.0127811887696434;22_30092147_C_T,0.02806,0.0112598630358401;22_30140067_T_G,0.02643,0.0105391113129885;22_30030346_T_A,0.02577,0.0103169034855156;22_30116257_A_G,0.0248,0.00987317452307249;22_30105497_T_A,0.02406,0.009592921886996;22_30107223_A_G,0.02406,0.009592921886996;22_30066922_C_T,0.02397,0.00957148194571196;22_30070110_G_T,0.02397,0.00957148194571196;22_30085869_…
TwinsUK	Diseases of pulp and periapical tissues	ENSG00000100330.15_22_30017927_30018072	MTMR3.15_22_30017927_30018072	adipose tissue	exon	22_30186009_G_C	22_29943031_C_A	22	29786569	30186009	0.0113599	0.686951	22_30059389_G_A,22_30038134_C_T,22_30140067_T_G,22_30066922_C_T,22_29944045_G_C,22_29943740_T_C,22_29943031_C_A,22_30027755_G_A,22_29960429_G_A,22_29958983_G_A,22_29960568_A_G,22_29965137_A_T,22_29946392_G_C,22_29940124_C_T,22_29911625_A_G,22_29898755_T_C,22_30018351_C_T,22_29952683_T_TA,22_29953024_C_G,22_29929061_C_A,22_29929162_T_C,22_29900233_C_T,22_29887515_T_C,22_29887761_G_A,22_30032656_G_…	68	67	56	22_30186009_G_C,0.02303,-0.06317;22_30059389_G_A,0.01918,-0.06277;22_30038134_C_T,0.01883,-0.06274;22_30167354_G_A,0.01877,-0.06275;22_30163255_CTT_C,0.01866,-0.06274;22_30171969_G_A,0.01863,-0.06274;22_30153043_T_C,0.01862,-0.06274;22_30135112_CAT_C,0.01755,-0.06264;22_30136684_C_T,0.01755,-0.06264;22_30140067_T_G,0.01755,-0.06264;22_30066922_C_T,0.01736,-0.06278;22_29944045_G_C,0.0169,-0.06252;…	22_29943031_C_A,0.02411,0.0107760911343299;22_29946392_G_C,0.02411,0.0107760911343299;22_29867682_T_C,0.02124,0.00948100489428906;22_29929061_C_A,0.0212,0.00941846254595972;22_29929162_T_C,0.0212,0.00941846254595972;22_29940124_C_T,0.0212,0.00941846254595972;22_29943740_T_C,0.0212,0.00941846254595972;22_29943827_C_CTT,0.0212,0.00941846254595972;22_29944045_G_C,0.02115,0.00939615668166609;22_29879…
TwinsUK	Diseases of pulp and periapical tissues	ENSG00000100330.15_22_30022029_30022139	MTMR3.15_22_30022029_30022139	skin of body	exon	22_30186009_G_C	22_29952683_T_TA	22	29786569	30186009	0.0119308	0.717041	22_29952683_T_TA,22_30027755_G_A,22_29969853_A_G,22_29960429_G_A,22_29958983_G_A,22_29960568_A_G,22_29965137_A_T,22_29953024_C_G,22_29997555_C_G,22_29998742_G_GT,22_29975662_G_A,22_29987627_A_C,22_29981013_A_G,22_29979545_A_G,22_29982696_GTC_G,22_29993167_A_T,22_29969195_C_T,22_30001357_T_C,22_29894454_A_G,22_29887761_G_A,22_29889652_T_C,22_29893320_T_C,22_29906175_A_G,22_29907077_A_G,22_29911625…	68	72	60	22_30186009_G_C,0.02303,-0.06317;22_30059389_G_A,0.01918,-0.06277;22_30038134_C_T,0.01883,-0.06274;22_30167354_G_A,0.01877,-0.06275;22_30163255_CTT_C,0.01866,-0.06274;22_30171969_G_A,0.01863,-0.06274;22_30153043_T_C,0.01862,-0.06274;22_30135112_CAT_C,0.01755,-0.06264;22_30136684_C_T,0.01755,-0.06264;22_30140067_T_G,0.01755,-0.06264;22_30066922_C_T,0.01736,-0.06278;22_29944045_G_C,0.0169,-0.06252;…	22_29952683_T_TA,0.01926,0.0119587834494463;22_30027755_G_A,0.01897,0.0116806461637192;22_29971025_A_T,0.01872,0.0116337358148881;22_29969853_A_G,0.01852,0.0114407627854205;22_29960429_G_A,0.01842,0.0113577561347119;22_29958983_G_A,0.0184,0.0113493962971947;22_29960568_A_G,0.0184,0.0113493962971947;22_29965137_A_T,0.01839,0.0113372325313447;22_29953024_C_G,0.01837,0.0113288907903806;22_29997555_C…
TwinsUK	Diseases of pulp and periapical tissues	ENSG00000100330.15_22_30012368_30012563	MTMR3.15_22_30012368_30012563	adipose tissue	exon	22_30186009_G_C	22_29867682_T_C	22	29786569	30186009	0.0115272	0.695549	22_29867682_T_C,22_29879179_C_T,22_29943031_C_A,22_29946392_G_C,22_29952683_T_TA,22_29865882_G_A,22_29855080_G_A,22_29929061_C_A,22_29929162_T_C,22_29940124_C_T,22_29943740_T_C,22_29944045_G_C,22_29855483_C_T,22_30027755_G_A,22_29960429_G_A,22_29965137_A_T,22_29953024_C_G,22_29958983_G_A,22_29960568_A_G,22_29969195_C_T,22_29975662_G_A,22_29997555_C_G,22_29998742_G_GT,22_30001357_T_C,22_29981013_A…	68	72	59	22_30186009_G_C,0.02303,-0.06317;22_30059389_G_A,0.01918,-0.06277;22_30038134_C_T,0.01883,-0.06274;22_30167354_G_A,0.01877,-0.06275;22_30163255_CTT_C,0.01866,-0.06274;22_30171969_G_A,0.01863,-0.06274;22_30153043_T_C,0.01862,-0.06274;22_30135112_CAT_C,0.01755,-0.06264;22_30136684_C_T,0.01755,-0.06264;22_30140067_T_G,0.01755,-0.06264;22_30066922_C_T,0.01736,-0.06278;22_29944045_G_C,0.0169,-0.06252;…	22_29867682_T_C,0.025,0.00958673102295874;22_29879179_C_T,0.02444,0.00935757016397247;22_29943031_C_A,0.02444,0.00935057388148211;22_29946392_G_C,0.02444,0.00935057388148211;22_29952683_T_TA,0.02167,0.00820492637653688;22_29971025_A_T,0.02167,0.00820901916305762;22_29865882_G_A,0.0205,0.00775553990520924;22_29855080_G_A,0.02045,0.00773343201391434;22_29929061_C_A,0.0204,0.00766836358623442;22_299…
TwinsUK	Diseases of pulp and periapical tissues	ENSG00000100330.15_22_30017927_30018072	MTMR3.15_22_30017927_30018072	skin of body	exon	22_30186009_G_C	22_30039364_CAAAAAAA_C	22	29786569	30186009	0.00982016	0.647688	22_30186009_G_C,22_30002089_T_C,22_30092147_C_T,22_30014451_T_C,22_30032656_G_A,22_30018351_C_T,22_30038134_C_T,22_30059389_G_A,22_30105497_T_A,22_30107223_A_G,22_30116257_A_G,22_30098653_T_C,22_30066922_C_T,22_30070110_G_T,22_30085869_C_T,22_29865882_G_A,22_30140067_T_G,22_29855483_C_T,22_29855080_G_A,22_29867682_T_C,22_29943031_C_A,22_29946392_G_C,22_29879179_C_T,22_29929061_C_A,22_29929162_T_C…	68	75	58	22_30186009_G_C,0.02303,-0.06317;22_30059389_G_A,0.01918,-0.06277;22_30038134_C_T,0.01883,-0.06274;22_30167354_G_A,0.01877,-0.06275;22_30163255_CTT_C,0.01866,-0.06274;22_30171969_G_A,0.01863,-0.06274;22_30153043_T_C,0.01862,-0.06274;22_30135112_CAT_C,0.01755,-0.06264;22_30136684_C_T,0.01755,-0.06264;22_30140067_T_G,0.01755,-0.06264;22_30066922_C_T,0.01736,-0.06278;22_29944045_G_C,0.0169,-0.06252;…	22_30039364_CAAAAAAA_C,0.05325,0.0226066063160821;22_30030346_T_A,0.02818,0.0119504331807781;22_30096481_A_AT,0.02289,0.0096209396165211;22_30186009_G_C,0.02132,0.00911187473395982;22_29844789_C_T,0.01674,0.00716486830925555;22_30002089_T_C,0.01636,0.00683096816410372;22_30092147_C_T,0.01617,0.00677553111948756;22_30014451_T_C,0.01536,0.00636568250474806;22_30032656_G_A,0.01512,0.0062752162524704…
TwinsUK	Diseases of pulp and periapical tissues	ENSG00000100330.15_22_30013356_30013541	MTMR3.15_22_30013356_30013541	skin of body	exon	22_30186009_G_C	22_30039364_CAAAAAAA_C	22	29786569	30186009	0.011363	0.771465	22_29969853_A_G,22_30027755_G_A,22_30001357_T_C,22_29855080_G_A,22_29855483_C_T,22_29865882_G_A,22_29952683_T_TA,22_29958983_G_A,22_29960568_A_G,22_29960429_G_A,22_29953024_C_G,22_29965137_A_T,22_29975662_G_A,22_29969195_C_T,22_29993167_A_T,22_29997555_C_G,22_29998742_G_GT,22_29987627_A_C,22_29979545_A_G,22_29981013_A_G,22_29982696_GTC_G,22_30092147_C_T,22_29943031_C_A,22_29946392_G_C,22_29879179…	68	86	67	22_30186009_G_C,0.02303,-0.06317;22_30059389_G_A,0.01918,-0.06277;22_30038134_C_T,0.01883,-0.06274;22_30167354_G_A,0.01877,-0.06275;22_30163255_CTT_C,0.01866,-0.06274;22_30171969_G_A,0.01863,-0.06274;22_30153043_T_C,0.01862,-0.06274;22_30135112_CAT_C,0.01755,-0.06264;22_30136684_C_T,0.01755,-0.06264;22_30140067_T_G,0.01755,-0.06264;22_30066922_C_T,0.01736,-0.06278;22_29944045_G_C,0.0169,-0.06252;…	22_30039364_CAAAAAAA_C,0.03006,0.0109337882024589;22_30000485_A_T,0.02214,0.00546370866277153;22_29969853_A_G,0.01817,0.00648628606983594;22_30027755_G_A,0.0172,0.00607745450427712;22_30001357_T_C,0.01656,0.0058229350808782;22_29855080_G_A,0.01575,0.00557132158377543;22_29855483_C_T,0.01573,0.00556553824411123;22_29865882_G_A,0.01569,0.00554859744727096;22_29844789_C_T,0.01566,0.00555999190792294…
FUSION	Diseases of pulp and periapical tissues	ENSG00000100330.15_22_30019652_30020884	MTMR3.15_22_30019652_30020884	skeletal muscle tissue	exon	22_30186009_G_C	22_30186009_G_C	22	29786569	30186009	0.0131378	0.607967	22_30186009_G_C,22_30171969_G_A,22_30167354_G_A,22_30163255_CTT_C,22_30153043_T_C,22_30140067_T_G,22_29837690_G_A,22_29829138_T_C,22_29855080_G_A,22_29865882_G_A,22_29855483_C_T,22_29867682_T_C,22_29946392_G_C,22_29823426_G_A,22_29952683_T_TA,22_29943031_C_A,22_29879179_C_T,22_29887761_G_A,22_29929061_C_A,22_29929162_T_C,22_29887515_T_C,22_29907077_A_G,22_29898755_T_C,22_29953024_C_G,22_29969195_…	68	77	66	22_30186009_G_C,0.02303,-0.06317;22_30059389_G_A,0.01918,-0.06277;22_30038134_C_T,0.01883,-0.06274;22_30167354_G_A,0.01877,-0.06275;22_30163255_CTT_C,0.01866,-0.06274;22_30171969_G_A,0.01863,-0.06274;22_30153043_T_C,0.01862,-0.06274;22_30135112_CAT_C,0.01755,-0.06264;22_30136684_C_T,0.01755,-0.06264;22_30140067_T_G,0.01755,-0.06264;22_30066922_C_T,0.01736,-0.06278;22_29944045_G_C,0.0169,-0.06252;…	22_30186009_G_C,0.1487,0.103818575423847;22_30175263_TATA_T,0.06384,0.0440562748989246;22_30171969_G_A,0.05408,0.037298032346606;22_30167354_G_A,0.04123,0.0283795933207067;22_30163255_CTT_C,0.03436,0.0236056736460378;22_30153043_T_C,0.021,0.0143590899059317;22_30140067_T_G,0.00997,0.00678180037711159;22_29837690_G_A,0.00981,0.00667279767688857;22_29829138_T_C,0.00879,0.00596814082970527;22_298447…
FUSION	Diseases of pulp and periapical tissues	ENSG00000100330.15_22_29970976_29971050	MTMR3.15_22_29970976_29971050	skeletal muscle tissue	exon	22_30186009_G_C	22_30096481_A_AT	22	29786569	30186009	0.0111653	0.779137	22_30171969_G_A,22_30167354_G_A,22_30163255_CTT_C,22_30186009_G_C,22_30153043_T_C,22_30140067_T_G,22_29855080_G_A,22_29855483_C_T,22_29865882_G_A,22_29867682_T_C,22_29837690_G_A,22_29898755_T_C,22_29969195_C_T,22_29969853_A_G,22_29981013_A_G,22_30002089_T_C,22_30027755_G_A,22_30085869_C_T,22_29929061_C_A,22_29929162_T_C,22_30032656_G_A,22_29899972_C_CT,22_29900233_C_T,22_29965137_A_T,22_29975662_…	68	81	68	22_30186009_G_C,0.02303,-0.06317;22_30059389_G_A,0.01918,-0.06277;22_30038134_C_T,0.01883,-0.06274;22_30167354_G_A,0.01877,-0.06275;22_30163255_CTT_C,0.01866,-0.06274;22_30171969_G_A,0.01863,-0.06274;22_30153043_T_C,0.01862,-0.06274;22_30135112_CAT_C,0.01755,-0.06264;22_30136684_C_T,0.01755,-0.06264;22_30140067_T_G,0.01755,-0.06264;22_30066922_C_T,0.01736,-0.06278;22_29944045_G_C,0.0169,-0.06252;…	22_30096481_A_AT,0.02365,0.00867670609335195;22_30175263_TATA_T,0.01424,0.00512034766598355;22_30030346_T_A,0.01423,0.00509388783590639;22_30171969_G_A,0.01406,0.00505597812767682;22_30167354_G_A,0.013565,0.00487240861001493;22_30163255_CTT_C,0.01324,0.00475160862803437;22_30186009_G_C,0.01292,0.00465252287291631;22_30153043_T_C,0.01233,0.0044136748324204;22_29846525_ATTGAGT_A,0.01183,0.004225919…
TwinsUK	Diseases of pulp and periapical tissues	ENSG00000100330.15_22_30025630_30025963	MTMR3.15_22_30025630_30025963	adipose tissue	exon	22_30186009_G_C	22_30096481_A_AT	22	29786569	30186009	0.0114064	0.536156	22_30059389_G_A,22_30038134_C_T,22_30167354_G_A,22_30163255_CTT_C,22_30171969_G_A,22_30153043_T_C,22_30135112_CAT_C,22_30136684_C_T,22_30140067_T_G,22_30066922_C_T,22_29943031_C_A,22_30027755_G_A,22_29960429_G_A,22_29958983_G_A,22_29960568_A_G,22_29965137_A_T,22_30018351_C_T,22_29952683_T_TA,22_29953024_C_G,22_30032656_G_A,22_29979545_A_G,22_29981013_A_G,22_29987627_A_C,22_30116257_A_G,22_2996919…	68	63	50	22_30186009_G_C,0.02303,-0.06317;22_30059389_G_A,0.01918,-0.06277;22_30038134_C_T,0.01883,-0.06274;22_30167354_G_A,0.01877,-0.06275;22_30163255_CTT_C,0.01866,-0.06274;22_30171969_G_A,0.01863,-0.06274;22_30153043_T_C,0.01862,-0.06274;22_30135112_CAT_C,0.01755,-0.06264;22_30136684_C_T,0.01755,-0.06264;22_30140067_T_G,0.01755,-0.06264;22_30066922_C_T,0.01736,-0.06278;22_29944045_G_C,0.0169,-0.06252;…	22_30096481_A_AT,0.05765,0.0328691184640347;22_30171969_G_A,0.04395,0.024742300174089;22_30163255_CTT_C,0.04282,0.0240871764692724;22_30140067_T_G,0.0422,0.0237929181482261;22_30167354_G_A,0.0418,0.0233469418058326;22_30153043_T_C,0.04153,0.0233690097928672;22_30136684_C_T,0.03062,0.0171345754802948;22_30135112_CAT_C,0.0299,0.0167221623664583;22_30092147_C_T,0.02402,0.0135093897695804;22_30002089…
TwinsUK	Diseases of pulp and periapical tissues	ENSG00000100330.15_22_30022609_30022697	MTMR3.15_22_30022609_30022697	skin of body	exon	22_30186009_G_C	22_29846525_ATTGAGT_A	22	29786569	30186009	0.00985897	0.61824	22_29786569_G_A,22_29823426_G_A,22_29837690_G_A,22_29829138_T_C,22_29819729_G_A,22_29865882_G_A,22_29855080_G_A,22_29855483_C_T,22_29969853_A_G,22_29944045_G_C,22_29929061_C_A,22_29929162_T_C,22_29940124_C_T,22_29943740_T_C,22_29867682_T_C,22_29879179_C_T,22_30027755_G_A,22_29960429_G_A,22_29958983_G_A,22_29960568_A_G,22_29953024_C_G,22_29965137_A_T,22_29943031_C_A,22_29946392_G_C,22_29993167_A_T…	68	75	60	22_30186009_G_C,0.02303,-0.06317;22_30059389_G_A,0.01918,-0.06277;22_30038134_C_T,0.01883,-0.06274;22_30167354_G_A,0.01877,-0.06275;22_30163255_CTT_C,0.01866,-0.06274;22_30171969_G_A,0.01863,-0.06274;22_30153043_T_C,0.01862,-0.06274;22_30135112_CAT_C,0.01755,-0.06264;22_30136684_C_T,0.01755,-0.06264;22_30140067_T_G,0.01755,-0.06264;22_30066922_C_T,0.01736,-0.06278;22_29944045_G_C,0.0169,-0.06252;…	22_29846525_ATTGAGT_A,0.02518,0.0161492627806663;22_29841595_C_T,0.02513,0.0161226199270192;22_29786569_G_A,0.02455,0.0157996171717031;22_29818477_C_G,0.02315,0.0150648450265591;22_29823426_G_A,0.02165,0.0140299923169103;22_29837690_G_A,0.02159,0.0139922257551094;22_29829138_T_C,0.02158,0.0139823910482897;22_29844789_C_T,0.02155,0.0138088641250738;22_29819729_G_A,0.02087,0.0135136699821332;22_298…
FUSION	Diseases of pulp and periapical tissues	ENSG00000100330.15_22_30013356_30013541	MTMR3.15_22_30013356_30013541	skeletal muscle tissue	exon	22_30186009_G_C	22_30186009_G_C	22	29786569	30186009	0.011874	0.782066	22_30186009_G_C,22_30171969_G_A,22_30167354_G_A,22_30163255_CTT_C,22_30153043_T_C,22_30140067_T_G,22_29837690_G_A,22_29855080_G_A,22_29867682_T_C,22_29865882_G_A,22_29855483_C_T,22_29958983_G_A,22_29960429_G_A,22_29960568_A_G,22_29929061_C_A,22_29929162_T_C,22_30032656_G_A,22_29898755_T_C,22_29969195_C_T,22_29969853_A_G,22_29981013_A_G,22_30002089_T_C,22_30027755_G_A,22_30085869_C_T,22_30014451_T…	68	76	65	22_30186009_G_C,0.02303,-0.06317;22_30059389_G_A,0.01918,-0.06277;22_30038134_C_T,0.01883,-0.06274;22_30167354_G_A,0.01877,-0.06275;22_30163255_CTT_C,0.01866,-0.06274;22_30171969_G_A,0.01863,-0.06274;22_30153043_T_C,0.01862,-0.06274;22_30135112_CAT_C,0.01755,-0.06264;22_30136684_C_T,0.01755,-0.06264;22_30140067_T_G,0.01755,-0.06264;22_30066922_C_T,0.01736,-0.06278;22_29944045_G_C,0.0169,-0.06252;…	22_30186009_G_C,0.02826,0.0225098345412178;22_30175263_TATA_T,0.02519,0.0199567492112538;22_30171969_G_A,0.02403,0.0190380171398411;22_30167354_G_A,0.02232,0.0176760350477398;22_30163255_CTT_C,0.02122,0.0167871444472164;22_30153043_T_C,0.01811,0.0142969432689263;22_29844789_C_T,0.01294,0.0101841274907201;22_30140067_T_G,0.0126,0.0099219337505889;22_29837690_G_A,0.01249,0.00983338310964203;22_3003…
FUSION	Diseases of pulp and periapical tissues	ENSG00000100330.15_22_30026496_30027858	MTMR3.15_22_30026496_30027858	skeletal muscle tissue	exon	22_30186009_G_C	22_30186009_G_C	22	29786569	30186009	0.0121556	0.746101	22_30186009_G_C,22_30171969_G_A,22_30167354_G_A,22_30163255_CTT_C,22_30153043_T_C,22_30140067_T_G,22_30092147_C_T,22_29837690_G_A,22_30116257_A_G,22_30105497_T_A,22_30107223_A_G,22_30135112_CAT_C,22_30136684_C_T,22_30098653_T_C,22_29987627_A_C,22_30038134_C_T,22_29929061_C_A,22_29929162_T_C,22_30018351_C_T,22_29993167_A_T,22_29982696_GTC_G,22_30014451_T_C,22_29879179_C_T,22_29865882_G_A,22_300326…	68	77	65	22_30186009_G_C,0.02303,-0.06317;22_30059389_G_A,0.01918,-0.06277;22_30038134_C_T,0.01883,-0.06274;22_30167354_G_A,0.01877,-0.06275;22_30163255_CTT_C,0.01866,-0.06274;22_30171969_G_A,0.01863,-0.06274;22_30153043_T_C,0.01862,-0.06274;22_30135112_CAT_C,0.01755,-0.06264;22_30136684_C_T,0.01755,-0.06264;22_30140067_T_G,0.01755,-0.06264;22_30066922_C_T,0.01736,-0.06278;22_29944045_G_C,0.0169,-0.06252;…	22_30186009_G_C,0.05472,0.0486870357773799;22_30175263_TATA_T,0.029,0.0255918730149837;22_30171969_G_A,0.02782,0.0245484747886448;22_30167354_G_A,0.02586,0.0228102815317099;22_30163255_CTT_C,0.02444,0.0215543385343447;22_30153043_T_C,0.02039,0.0179447532983838;22_30140067_T_G,0.01537,0.0135196898568382;22_30092147_C_T,0.012924,0.0113419669371568;22_29837690_G_A,0.012,0.010538766144599;22_30116257…
TwinsUK	Diseases of pulp and periapical tissues	ENSG00000100330.15_22_30013356_30013541	MTMR3.15_22_30013356_30013541	adipose tissue	exon	22_30186009_G_C	22_30039364_CAAAAAAA_C	22	29786569	30186009	0.0117128	0.770561	22_30186009_G_C,22_29867682_T_C,22_30140067_T_G,22_29879179_C_T,22_29952683_T_TA,22_29943031_C_A,22_29946392_G_C,22_29929061_C_A,22_29929162_T_C,22_29940124_C_T,22_29943740_T_C,22_29944045_G_C,22_30027755_G_A,22_29965137_A_T,22_29953024_C_G,22_29960429_G_A,22_29958983_G_A,22_29960568_A_G,22_29997555_C_G,22_29998742_G_GT,22_29993167_A_T,22_29979545_A_G,22_29981013_A_G,22_29982696_GTC_G,22_30001357…	68	76	65	22_30186009_G_C,0.02303,-0.06317;22_30059389_G_A,0.01918,-0.06277;22_30038134_C_T,0.01883,-0.06274;22_30167354_G_A,0.01877,-0.06275;22_30163255_CTT_C,0.01866,-0.06274;22_30171969_G_A,0.01863,-0.06274;22_30153043_T_C,0.01862,-0.06274;22_30135112_CAT_C,0.01755,-0.06264;22_30136684_C_T,0.01755,-0.06264;22_30140067_T_G,0.01755,-0.06264;22_30066922_C_T,0.01736,-0.06278;22_29944045_G_C,0.0169,-0.06252;…	22_30039364_CAAAAAAA_C,0.02415,0.0103369167285639;22_30186009_G_C,0.0177,0.00768549749224158;22_29867682_T_C,0.01666,0.00724336585728971;22_30140067_T_G,0.01639,0.00698060844585164;22_29879179_C_T,0.01619,0.00702988952005516;22_29952683_T_TA,0.01611,0.0069805944505179;22_29943031_C_A,0.01569,0.00679930366121784;22_29946392_G_C,0.01569,0.00679930366121784;22_29929061_C_A,0.01548,0.0066827556167086…
TwinsUK	Diseases of pulp and periapical tissues	ENSG00000100330.15_22_30007114_30007319	MTMR3.15_22_30007114_30007319	skin of body	exon	22_30186009_G_C	22_29765291_C_T	22	29738534	30186009	0.00823617	0.58135	22_29969853_A_G,22_29887761_G_A,22_29889652_T_C,22_29893320_T_C,22_29894454_A_G,22_29906175_A_G,22_29907077_A_G,22_29911625_A_G,22_30027755_G_A,22_29887515_T_C,22_29899972_C_CT,22_29900233_C_T,22_29960429_G_A,22_29958983_G_A,22_29960568_A_G,22_29965137_A_T,22_29953024_C_G,22_29997555_C_G,22_29998742_G_GT,22_29898755_T_C,22_29993167_A_T,22_29981013_A_G,22_29979545_A_G,22_29982696_GTC_G,22_29975662…	68	86	56	22_30186009_G_C,0.02303,-0.06317;22_30059389_G_A,0.01918,-0.06277;22_30038134_C_T,0.01883,-0.06274;22_30167354_G_A,0.01877,-0.06275;22_30163255_CTT_C,0.01866,-0.06274;22_30171969_G_A,0.01863,-0.06274;22_30153043_T_C,0.01862,-0.06274;22_30135112_CAT_C,0.01755,-0.06264;22_30136684_C_T,0.01755,-0.06264;22_30140067_T_G,0.01755,-0.06264;22_30066922_C_T,0.01736,-0.06278;22_29944045_G_C,0.0169,-0.06252;…	22_29765291_C_T,0.02647,0.0104842389330899;22_29763292_CAATAAATA_C,0.02492,0.00989206270177375;22_29738926_G_A,0.02118,0.00840401325952275;22_29751221_G_A,0.02112,0.00838066924487815;22_29744369_T_C,0.02057,0.00812802561478916;22_29969853_A_G,0.01805,0.00677968088145662;22_29887761_G_A,0.01478,0.00551735619708668;22_29888010_C_T,0.01478,0.00551735619708668;22_29889652_T_C,0.01478,0.00551735619708…
FUSION	Diseases of pulp and periapical tissues	ENSG00000100330.15_22_30007114_30007319	MTMR3.15_22_30007114_30007319	skeletal muscle tissue	exon	22_30186009_G_C	22_30186009_G_C	22	29786569	30186009	0.0111753	0.763329	22_30186009_G_C,22_29823426_G_A,22_29819729_G_A,22_29829138_T_C,22_29786569_G_A,22_30171969_G_A,22_30167354_G_A,22_30163255_CTT_C,22_30153043_T_C,22_29837690_G_A,22_29929061_C_A,22_29929162_T_C,22_29867682_T_C,22_29855080_G_A,22_30066922_C_T,22_30140067_T_G,22_29855483_C_T,22_29946392_G_C,22_29943031_C_A,22_29865882_G_A,22_30070110_G_T,22_29940124_C_T,22_29943740_T_C,22_29953024_C_G,22_29944045_G…	68	81	68	22_30186009_G_C,0.02303,-0.06317;22_30059389_G_A,0.01918,-0.06277;22_30038134_C_T,0.01883,-0.06274;22_30167354_G_A,0.01877,-0.06275;22_30163255_CTT_C,0.01866,-0.06274;22_30171969_G_A,0.01863,-0.06274;22_30153043_T_C,0.01862,-0.06274;22_30135112_CAT_C,0.01755,-0.06264;22_30136684_C_T,0.01755,-0.06264;22_30140067_T_G,0.01755,-0.06264;22_30066922_C_T,0.01736,-0.06278;22_29944045_G_C,0.0169,-0.06252;…	22_30186009_G_C,0.01581,0.00527511975049225;22_29808801_C_A,0.01575,0.00521812085620359;22_29803937_C_T,0.01572,0.00520624126419633;22_29823426_G_A,0.0157,0.00521098979138374;22_29819729_G_A,0.01566,0.0051918158193812;22_29829138_T_C,0.01559,0.00517536318396866;22_29818477_C_G,0.01525,0.00507262765107175;22_29786569_G_A,0.01518,0.00503599164629644;22_30175263_TATA_T,0.01479,0.00490525481238376;22…
FUSION	Diseases of pulp and periapical tissues	ENSG00000100330.15_22_30012368_30012563	MTMR3.15_22_30012368_30012563	skeletal muscle tissue	exon	22_30186009_G_C	22_30186009_G_C	22	29786569	30186009	0.0108289	0.662254	22_30186009_G_C,22_29786569_G_A,22_29819729_G_A,22_29823426_G_A,22_29829138_T_C,22_30171969_G_A,22_30167354_G_A,22_30163255_CTT_C,22_30153043_T_C,22_29837690_G_A,22_30135112_CAT_C,22_30140067_T_G,22_30136684_C_T,22_30092147_C_T,22_29855080_G_A,22_29855483_C_T,22_29865882_G_A,22_29867682_T_C,22_30116257_A_G,22_29907077_A_G,22_29879179_C_T,22_29893320_T_C,22_29911625_A_G,22_29929061_C_A,22_29929162…	68	79	66	22_30186009_G_C,0.02303,-0.06317;22_30059389_G_A,0.01918,-0.06277;22_30038134_C_T,0.01883,-0.06274;22_30167354_G_A,0.01877,-0.06275;22_30163255_CTT_C,0.01866,-0.06274;22_30171969_G_A,0.01863,-0.06274;22_30153043_T_C,0.01862,-0.06274;22_30135112_CAT_C,0.01755,-0.06264;22_30136684_C_T,0.01755,-0.06264;22_30140067_T_G,0.01755,-0.06264;22_30066922_C_T,0.01736,-0.06278;22_29944045_G_C,0.0169,-0.06252;…	22_30186009_G_C,0.0384,0.0197481420042347;22_29786569_G_A,0.03156,0.0161255672434056;22_29803937_C_T,0.03055,0.0155660152195368;22_29808801_C_A,0.03052,0.0155567201930954;22_29819729_G_A,0.0301,0.0153579192071239;22_29823426_G_A,0.02994,0.0152799472959905;22_29829138_T_C,0.02892,0.0147574412155198;22_29818477_C_G,0.02261,0.0115347135461419;22_30175263_TATA_T,0.02242,0.0114050497247414;22_30171969…
FUSION	Diseases of pulp and periapical tissues	ENSG00000100330.15_22_30025630_30025963	MTMR3.15_22_30025630_30025963	skeletal muscle tissue	exon	22_30186009_G_C	22_30186009_G_C	22	29786569	30186009	0.0122257	0.668541	22_30186009_G_C,22_30171969_G_A,22_30167354_G_A,22_30163255_CTT_C,22_30153043_T_C,22_30140067_T_G,22_29786569_G_A,22_29837690_G_A,22_29829138_T_C,22_29823426_G_A,22_30092147_C_T,22_30135112_CAT_C,22_29819729_G_A,22_30136684_C_T,22_29987627_A_C,22_29982696_GTC_G,22_30105497_T_A,22_29865882_G_A,22_29929061_C_A,22_29929162_T_C,22_29943031_C_A,22_30107223_A_G,22_29993167_A_T,22_29946392_G_C,22_300013…	68	78	65	22_30186009_G_C,0.02303,-0.06317;22_30059389_G_A,0.01918,-0.06277;22_30038134_C_T,0.01883,-0.06274;22_30167354_G_A,0.01877,-0.06275;22_30163255_CTT_C,0.01866,-0.06274;22_30171969_G_A,0.01863,-0.06274;22_30153043_T_C,0.01862,-0.06274;22_30135112_CAT_C,0.01755,-0.06264;22_30136684_C_T,0.01755,-0.06264;22_30140067_T_G,0.01755,-0.06264;22_30066922_C_T,0.01736,-0.06278;22_29944045_G_C,0.0169,-0.06252;…	22_30186009_G_C,0.098,0.0787021215918224;22_30175263_TATA_T,0.0429,0.0340325164704827;22_30171969_G_A,0.0381,0.0301780747696195;22_30167354_G_A,0.03162,0.0250199493363247;22_30163255_CTT_C,0.02777,0.0219335087603169;22_30153043_T_C,0.01958,0.015403737992519;22_29891308_CGT_C,0.01868,0.0146309715987383;22_30140067_T_G,0.012405,0.00972543743251656;22_29786569_G_A,0.011826,0.00925836601414917;22_298…
FUSION	Diseases of pulp and periapical tissues	ENSG00000100330.15_22_30023457_30023483	MTMR3.15_22_30023457_30023483	skeletal muscle tissue	exon	22_30186009_G_C	22_30186009_G_C	22	29786569	30186009	0.0113413	0.664017	22_30186009_G_C,22_30171969_G_A,22_30167354_G_A,22_30163255_CTT_C,22_30153043_T_C,22_29786569_G_A,22_29823426_G_A,22_29829138_T_C,22_29819729_G_A,22_29837690_G_A,22_30140067_T_G,22_29855080_G_A,22_29865882_G_A,22_29855483_C_T,22_29867682_T_C,22_29960568_A_G,22_29960429_G_A,22_29958983_G_A,22_29907077_A_G,22_29887761_G_A,22_29887515_T_C,22_29889652_T_C,22_29987627_A_C,22_30001357_T_C,22_29982696_G…	68	79	64	22_30186009_G_C,0.02303,-0.06317;22_30059389_G_A,0.01918,-0.06277;22_30038134_C_T,0.01883,-0.06274;22_30167354_G_A,0.01877,-0.06275;22_30163255_CTT_C,0.01866,-0.06274;22_30171969_G_A,0.01863,-0.06274;22_30153043_T_C,0.01862,-0.06274;22_30135112_CAT_C,0.01755,-0.06264;22_30136684_C_T,0.01755,-0.06264;22_30140067_T_G,0.01755,-0.06264;22_30066922_C_T,0.01736,-0.06278;22_29944045_G_C,0.0169,-0.06252;…	22_30186009_G_C,0.06726,0.0506016368132894;22_30175263_TATA_T,0.0369,0.0274412338620766;22_30171969_G_A,0.03296,0.0244839123810696;22_30167354_G_A,0.02834,0.021000072040101;22_30163255_CTT_C,0.02553,0.0188925968226091;22_30153043_T_C,0.01926,0.0141932501770917;22_29786569_G_A,0.0178,0.0131089139414986;22_29823426_G_A,0.015526,0.0114043973005934;22_29829138_T_C,0.01552,0.011407839708094;22_2981972…
TwinsUK	Diseases of pulp and periapical tissues	ENSG00000100330.15_22_30002880_30002993	MTMR3.15_22_30002880_30002993	adipose tissue	exon	22_30186009_G_C	22_30008007_C_T	22	29786569	30186009	0.00945872	0.609612	22_30171969_G_A,22_30163255_CTT_C,22_30153043_T_C,22_30167354_G_A,22_30186009_G_C,22_29855483_C_T,22_29855080_G_A,22_29865882_G_A,22_30140067_T_G,22_30136684_C_T,22_30135112_CAT_C,22_29879179_C_T,22_30027755_G_A,22_30001357_T_C,22_29952683_T_TA,22_29867682_T_C,22_29965137_A_T,22_29953024_C_G,22_29960429_G_A,22_29958983_G_A,22_29960568_A_G,22_29823426_G_A,22_29819729_G_A,22_29997555_C_G,22_2999874…	68	81	64	22_30186009_G_C,0.02303,-0.06317;22_30059389_G_A,0.01918,-0.06277;22_30038134_C_T,0.01883,-0.06274;22_30167354_G_A,0.01877,-0.06275;22_30163255_CTT_C,0.01866,-0.06274;22_30171969_G_A,0.01863,-0.06274;22_30153043_T_C,0.01862,-0.06274;22_30135112_CAT_C,0.01755,-0.06264;22_30136684_C_T,0.01755,-0.06264;22_30140067_T_G,0.01755,-0.06264;22_30066922_C_T,0.01736,-0.06278;22_29944045_G_C,0.0169,-0.06252;…	22_30008007_C_T,0.0781,0.0241261615259895;22_29840455_A_T,0.04767,0.0148017439550978;22_29840406_A_G,0.04492,0.0139150405692026;22_30171969_G_A,0.0268,0.00961562677332806;22_30163255_CTT_C,0.0264,0.00946741886325806;22_30153043_T_C,0.02603,0.00933458894875995;22_30167354_G_A,0.02483,0.00881599347753619;22_30175263_TATA_T,0.01942,0.00696830932167149;22_30186009_G_C,0.01775,0.00639635535344085;22_2…
FUSION	Diseases of pulp and periapical tissues	ENSG00000100330.15_22_30002880_30002993	MTMR3.15_22_30002880_30002993	skeletal muscle tissue	exon	22_30186009_G_C	22_29786569_G_A	22	29786569	30186009	0.0110204	0.740509	22_29786569_G_A,22_29823426_G_A,22_29819729_G_A,22_29829138_T_C,22_30186009_G_C,22_30171969_G_A,22_30167354_G_A,22_30163255_CTT_C,22_30153043_T_C,22_29837690_G_A,22_30135112_CAT_C,22_30136684_C_T,22_30140067_T_G,22_29929061_C_A,22_29929162_T_C,22_29960568_A_G,22_29958983_G_A,22_29960429_G_A,22_29855080_G_A,22_29894454_A_G,22_29943031_C_A,22_29946392_G_C,22_29879179_C_T,22_29911625_A_G,22_29975662…	68	79	66	22_30186009_G_C,0.02303,-0.06317;22_30059389_G_A,0.01918,-0.06277;22_30038134_C_T,0.01883,-0.06274;22_30167354_G_A,0.01877,-0.06275;22_30163255_CTT_C,0.01866,-0.06274;22_30171969_G_A,0.01863,-0.06274;22_30153043_T_C,0.01862,-0.06274;22_30135112_CAT_C,0.01755,-0.06264;22_30136684_C_T,0.01755,-0.06264;22_30140067_T_G,0.01755,-0.06264;22_30066922_C_T,0.01736,-0.06278;22_29944045_G_C,0.0169,-0.06252;…	22_29786569_G_A,0.02045,0.00961826585091231;22_29818477_C_G,0.01903,0.0089707361707881;22_29803937_C_T,0.01901,0.00891903320046459;22_29808801_C_A,0.01894,0.00888622096702556;22_29823426_G_A,0.01892,0.00888882204338772;22_29819729_G_A,0.01884,0.00884890514101815;22_29829138_T_C,0.01881,0.00884341717232931;22_30186009_G_C,0.01796,0.00847569151303236;22_30175263_TATA_T,0.01723,0.00808849551694254;2…
FUSION	Diseases of pulp and periapical tissues	ENSG00000100330.15_22_29971051_29971062	MTMR3.15_22_29971051_29971062	skeletal muscle tissue	exon	22_30186009_G_C	22_30186009_G_C	22	29786569	30186009	0.0122648	0.82428	22_30186009_G_C,22_30171969_G_A,22_30167354_G_A,22_29786569_G_A,22_30163255_CTT_C,22_29823426_G_A,22_29829138_T_C,22_29819729_G_A,22_30153043_T_C,22_29837690_G_A,22_30140067_T_G,22_30136684_C_T,22_30135112_CAT_C,22_29865882_G_A,22_29960429_G_A,22_29958983_G_A,22_29960568_A_G,22_29898755_T_C,22_29969195_C_T,22_29969853_A_G,22_29981013_A_G,22_30002089_T_C,22_30027755_G_A,22_30085869_C_T,22_29867682…	68	80	67	22_30186009_G_C,0.02303,-0.06317;22_30059389_G_A,0.01918,-0.06277;22_30038134_C_T,0.01883,-0.06274;22_30167354_G_A,0.01877,-0.06275;22_30163255_CTT_C,0.01866,-0.06274;22_30171969_G_A,0.01863,-0.06274;22_30153043_T_C,0.01862,-0.06274;22_30135112_CAT_C,0.01755,-0.06264;22_30136684_C_T,0.01755,-0.06264;22_30140067_T_G,0.01755,-0.06264;22_30066922_C_T,0.01736,-0.06278;22_29944045_G_C,0.0169,-0.06252;…	22_30186009_G_C,0.02147,0.00826722692913504;22_30175263_TATA_T,0.0181,0.00684615381832438;22_30171969_G_A,0.01758,0.00663695582064222;22_30167354_G_A,0.01659,0.00622915456258365;22_29786569_G_A,0.01604,0.00599938173522114;22_30163255_CTT_C,0.01598,0.00597287302739546;22_29803937_C_T,0.015175,0.0056322805870318;22_29823426_G_A,0.015175,0.0056428924220248;22_29829138_T_C,0.015175,0.0056481648880439…
FUSION	Diseases of pulp and periapical tissues	ENSG00000100330.15_22_30026496_30027858	MTMR3.15_22_30026496_30027858	adipose tissue	exon	22_30186009_G_C	22_30135112_CAT_C	22	29786569	30186009	0.0123708	0.795357	22_30135112_CAT_C,22_30136684_C_T,22_29855080_G_A,22_29855483_C_T,22_29867682_T_C,22_29865882_G_A,22_29975662_G_A,22_29898755_T_C,22_29969195_C_T,22_29969853_A_G,22_29981013_A_G,22_30002089_T_C,22_30027755_G_A,22_30085869_C_T,22_30018351_C_T,22_29953024_C_G,22_29979545_A_G,22_29899972_C_CT,22_29965137_A_T,22_30032656_G_A,22_30070110_G_T,22_29929061_C_A,22_29929162_T_C,22_30038134_C_T,22_30014451_…	68	69	59	22_30186009_G_C,0.02303,-0.06317;22_30059389_G_A,0.01918,-0.06277;22_30038134_C_T,0.01883,-0.06274;22_30167354_G_A,0.01877,-0.06275;22_30163255_CTT_C,0.01866,-0.06274;22_30171969_G_A,0.01863,-0.06274;22_30153043_T_C,0.01862,-0.06274;22_30135112_CAT_C,0.01755,-0.06264;22_30136684_C_T,0.01755,-0.06264;22_30140067_T_G,0.01755,-0.06264;22_30066922_C_T,0.01736,-0.06278;22_29944045_G_C,0.0169,-0.06252;…	22_30135112_CAT_C,0.01973,0.0152251463245681;22_30136684_C_T,0.01872,0.0143957960264921;22_29841595_C_T,0.01624,0.0123652735677576;22_29896822_A_AT,0.01593,0.0121038310618271;22_29846525_ATTGAGT_A,0.01582,0.0120194374868537;22_29855080_G_A,0.01547,0.0117310431390579;22_29855483_C_T,0.01546,0.0117207874090816;22_29867682_T_C,0.01536,0.0116314659127594;22_29865882_G_A,0.015335,0.0116134337289537;22…
FUSION	Diseases of pulp and periapical tissues	ENSG00000100330.15_22_29978442_29978531	MTMR3.15_22_29978442_29978531	skeletal muscle tissue	exon	22_30186009_G_C	22_29714563_C_T	22	29714563	30186009	0.0114526	0.780708	22_30186009_G_C,22_30171969_G_A,22_30167354_G_A,22_29786569_G_A,22_30163255_CTT_C,22_29823426_G_A,22_29819729_G_A,22_29829138_T_C,22_30153043_T_C,22_29837690_G_A,22_30140067_T_G,22_29929061_C_A,22_29929162_T_C,22_29898755_T_C,22_29969195_C_T,22_29969853_A_G,22_29981013_A_G,22_30002089_T_C,22_30027755_G_A,22_30085869_C_T,22_29946392_G_C,22_29953024_C_G,22_29975662_G_A,22_30032656_G_A,22_29944045_G…	68	86	68	22_30186009_G_C,0.02303,-0.06317;22_30059389_G_A,0.01918,-0.06277;22_30038134_C_T,0.01883,-0.06274;22_30167354_G_A,0.01877,-0.06275;22_30163255_CTT_C,0.01866,-0.06274;22_30171969_G_A,0.01863,-0.06274;22_30153043_T_C,0.01862,-0.06274;22_30135112_CAT_C,0.01755,-0.06264;22_30136684_C_T,0.01755,-0.06264;22_30140067_T_G,0.01755,-0.06264;22_30066922_C_T,0.01736,-0.06278;22_29944045_G_C,0.0169,-0.06252;…	22_29714563_C_T,0.0242,0.00859855450112388;22_29891308_CGT_C,0.02025,0.00624869165665082;22_30186009_G_C,0.0202,0.00628373237728509;22_30175263_TATA_T,0.01758,0.00538579433203463;22_30171969_G_A,0.01692,0.00516686373900844;22_30167354_G_A,0.01587,0.00481760433904626;22_29786569_G_A,0.0153,0.0046250168536424;22_30163255_CTT_C,0.01524,0.00460881565397338;22_29803937_C_T,0.01487,0.00447332164113928;…
FUSION	Diseases of pulp and periapical tissues	ENSG00000100330.15_22_29998761_29998857	MTMR3.15_22_29998761_29998857	skeletal muscle tissue	exon	22_30186009_G_C	22_29714563_C_T	22	29714563	30186009	0.00964147	0.663948	22_30171969_G_A,22_30167354_G_A,22_30163255_CTT_C,22_30153043_T_C,22_30186009_G_C,22_30140067_T_G,22_30001357_T_C,22_29987627_A_C,22_29929061_C_A,22_29929162_T_C,22_29982696_GTC_G,22_29993167_A_T,22_30059389_G_A,22_29887515_T_C,22_30066922_C_T,22_30070110_G_T,22_29855080_G_A,22_29887761_G_A,22_29907077_A_G,22_29911625_A_G,22_29997555_C_G,22_29998742_G_GT,22_29867682_T_C,22_29894454_A_G,22_2997954…	68	92	64	22_30186009_G_C,0.02303,-0.06317;22_30059389_G_A,0.01918,-0.06277;22_30038134_C_T,0.01883,-0.06274;22_30167354_G_A,0.01877,-0.06275;22_30163255_CTT_C,0.01866,-0.06274;22_30171969_G_A,0.01863,-0.06274;22_30153043_T_C,0.01862,-0.06274;22_30135112_CAT_C,0.01755,-0.06264;22_30136684_C_T,0.01755,-0.06264;22_30140067_T_G,0.01755,-0.06264;22_30066922_C_T,0.01736,-0.06278;22_29944045_G_C,0.0169,-0.06252;…	22_29714563_C_T,0.03244,0.0134409926620245;22_29727040_G_A,0.01822,0.00739428508561584;22_29898646_C_A,0.01524,0.00671658435010111;22_30175263_TATA_T,0.01405,0.00474506293802561;22_30171969_G_A,0.01372,0.00462884894970511;22_30167354_G_A,0.01366,0.00460576645490492;22_30163255_CTT_C,0.01361,0.00459048088374023;22_30153043_T_C,0.01337,0.0045040555005641;22_30186009_G_C,0.012764,0.00431430909532793…
TwinsUK	Diseases of pulp and periapical tissues	ENSG00000100330.15_22_30007976_30008032	MTMR3.15_22_30007976_30008032	skin of body	exon	22_30186009_G_C	22_29727040_G_A	22	29714563	30186009	0.00756478	0.512794	22_29786569_G_A,22_29819729_G_A,22_29837690_G_A,22_29829138_T_C,22_29823426_G_A,22_30027755_G_A,22_29969853_A_G,22_29958983_G_A,22_29960429_G_A,22_29960568_A_G,22_29953024_C_G,22_29965137_A_T,22_29993167_A_T,22_29997555_C_G,22_29998742_G_GT,22_30001357_T_C,22_29975662_G_A,22_29969195_C_T,22_29944045_G_C,22_29929061_C_A,22_29929162_T_C,22_29940124_C_T,22_29943740_T_C,22_29979545_A_G,22_29982696_GT…	68	91	59	22_30186009_G_C,0.02303,-0.06317;22_30059389_G_A,0.01918,-0.06277;22_30038134_C_T,0.01883,-0.06274;22_30167354_G_A,0.01877,-0.06275;22_30163255_CTT_C,0.01866,-0.06274;22_30171969_G_A,0.01863,-0.06274;22_30153043_T_C,0.01862,-0.06274;22_30135112_CAT_C,0.01755,-0.06264;22_30136684_C_T,0.01755,-0.06264;22_30140067_T_G,0.01755,-0.06264;22_30066922_C_T,0.01736,-0.06278;22_29944045_G_C,0.0169,-0.06252;…	22_29727040_G_A,0.06384,0.0376451051104039;22_29802600_A_G,0.03882,0.0228924438661933;22_29714563_C_T,0.03787,0.0198202269782934;22_29786569_G_A,0.02205,0.00853086823695747;22_29818477_C_G,0.02118,0.00828709755045478;22_29819729_G_A,0.01971,0.00767544675628747;22_29837690_G_A,0.01945,0.00757190691794337;22_29829138_T_C,0.01944,0.00756621530170175;22_29823426_G_A,0.01886,0.00733255919776432;22_298…
FUSION	Diseases of pulp and periapical tissues	ENSG00000100330.15_22_30026038_30026495	MTMR3.15_22_30026038_30026495	adipose tissue	exon	22_30186009_G_C	22_29829138_T_C	22	29786569	30186009	0.0117781	0.788712	22_29829138_T_C,22_29786569_G_A,22_29823426_G_A,22_29819729_G_A,22_30135112_CAT_C,22_30136684_C_T,22_29837690_G_A,22_29855080_G_A,22_29855483_C_T,22_30140067_T_G,22_29865882_G_A,22_29867682_T_C,22_30070110_G_T,22_30059389_G_A,22_30066922_C_T,22_29975662_G_A,22_30001357_T_C,22_29898755_T_C,22_29969195_C_T,22_29969853_A_G,22_29981013_A_G,22_30002089_T_C,22_30027755_G_A,22_30085869_C_T,22_30018351_C…	68	77	64	22_30186009_G_C,0.02303,-0.06317;22_30059389_G_A,0.01918,-0.06277;22_30038134_C_T,0.01883,-0.06274;22_30167354_G_A,0.01877,-0.06275;22_30163255_CTT_C,0.01866,-0.06274;22_30171969_G_A,0.01863,-0.06274;22_30153043_T_C,0.01862,-0.06274;22_30135112_CAT_C,0.01755,-0.06264;22_30136684_C_T,0.01755,-0.06264;22_30140067_T_G,0.01755,-0.06264;22_30066922_C_T,0.01736,-0.06278;22_29944045_G_C,0.0169,-0.06252;…	22_29829138_T_C,0.02234,0.0119356166332042;22_29786569_G_A,0.02228,0.0118935787001335;22_29823426_G_A,0.02203,0.011753525440936;22_29819729_G_A,0.02164,0.0115247439153271;22_29808801_C_A,0.0214,0.0113744489298798;22_29803937_C_T,0.02115,0.0112236017174477;22_30135112_CAT_C,0.02016,0.0106867410463657;22_30136684_C_T,0.0183,0.00962062038913419;22_29891308_CGT_C,0.01701,0.00886946844250499;22_300303…
FUSION	Diseases of pulp and periapical tissues	ENSG00000100330.15_22_30025630_30025963	MTMR3.15_22_30025630_30025963	adipose tissue	exon	22_30186009_G_C	22_29808801_C_A	22	29786569	30186009	0.0101517	0.683037	22_29819729_G_A,22_29823426_G_A,22_29829138_T_C,22_29786569_G_A,22_30135112_CAT_C,22_29837690_G_A,22_30136684_C_T,22_30140067_T_G,22_29855080_G_A,22_29855483_C_T,22_29865882_G_A,22_29867682_T_C,22_30070110_G_T,22_29975662_G_A,22_30059389_G_A,22_30107223_A_G,22_30105497_T_A,22_29898755_T_C,22_29969195_C_T,22_29969853_A_G,22_29981013_A_G,22_30002089_T_C,22_30018351_C_T,22_30027755_G_A,22_30085869_C…	68	78	64	22_30186009_G_C,0.02303,-0.06317;22_30059389_G_A,0.01918,-0.06277;22_30038134_C_T,0.01883,-0.06274;22_30167354_G_A,0.01877,-0.06275;22_30163255_CTT_C,0.01866,-0.06274;22_30171969_G_A,0.01863,-0.06274;22_30153043_T_C,0.01862,-0.06274;22_30135112_CAT_C,0.01755,-0.06264;22_30136684_C_T,0.01755,-0.06264;22_30140067_T_G,0.01755,-0.06264;22_30066922_C_T,0.01736,-0.06278;22_29944045_G_C,0.0169,-0.06252;…	22_29808801_C_A,0.02744,0.0177788379347334;22_29803937_C_T,0.02725,0.0176417357805095;22_29819729_G_A,0.02719,0.017636847317575;22_29823426_G_A,0.02695,0.0174812838844362;22_29829138_T_C,0.0266,0.0172665208903312;22_29786569_G_A,0.02484,0.0160921855638565;22_29818477_C_G,0.01715,0.0110895915837778;22_29891308_CGT_C,0.01619,0.0104208278553324;22_30135112_CAT_C,0.01471,0.00947364783961388;22_298376…
TwinsUK	Diseases of pulp and periapical tissues	ENSG00000100330.15_22_30012368_30012563	MTMR3.15_22_30012368_30012563	skin of body	exon	22_30186009_G_C	22_30039364_CAAAAAAA_C	22	29738534	30186009	0.0111511	0.731117	22_30092147_C_T,22_30116257_A_G,22_30098653_T_C,22_30105497_T_A,22_30107223_A_G,22_30140067_T_G,22_30085869_C_T,22_30066922_C_T,22_30070110_G_T,22_30032656_G_A,22_30136684_C_T,22_30135112_CAT_C,22_30014451_T_C,22_30038134_C_T,22_30059389_G_A,22_30002089_T_C,22_30018351_C_T,22_29969853_A_G,22_30027755_G_A,22_30001357_T_C,22_29993167_A_T,22_29975662_G_A,22_29958983_G_A,22_29960429_G_A,22_29960568_A…	68	86	68	22_30186009_G_C,0.02303,-0.06317;22_30059389_G_A,0.01918,-0.06277;22_30038134_C_T,0.01883,-0.06274;22_30167354_G_A,0.01877,-0.06275;22_30163255_CTT_C,0.01866,-0.06274;22_30171969_G_A,0.01863,-0.06274;22_30153043_T_C,0.01862,-0.06274;22_30135112_CAT_C,0.01755,-0.06264;22_30136684_C_T,0.01755,-0.06264;22_30140067_T_G,0.01755,-0.06264;22_30066922_C_T,0.01736,-0.06278;22_29944045_G_C,0.0169,-0.06252;…	22_30039364_CAAAAAAA_C,0.02342,0.00765033758611012;22_30092147_C_T,0.018,0.00591990398802671;22_30030346_T_A,0.01762,0.00577961504152296;22_30116257_A_G,0.01668,0.00543033895430756;22_30098653_T_C,0.01653,0.00538519863987869;22_30103724_G_A,0.01653,0.00538627830099555;22_30105497_T_A,0.01651,0.00538423824699016;22_30107223_A_G,0.01651,0.00538423824699016;22_30140067_T_G,0.0165,0.00537113571431759…
FUSION	Diseases of pulp and periapical tissues	ENSG00000100330.15_22_30025964_30026037	MTMR3.15_22_30025964_30026037	adipose tissue	exon	22_30186009_G_C	22_29808801_C_A	22	29738534	30186009	0.0104774	0.717888	22_29819729_G_A,22_29823426_G_A,22_29829138_T_C,22_29786569_G_A,22_30135112_CAT_C,22_29837690_G_A,22_30136684_C_T,22_29855080_G_A,22_29855483_C_T,22_30140067_T_G,22_29865882_G_A,22_29867682_T_C,22_30070110_G_T,22_30059389_G_A,22_30066922_C_T,22_30107223_A_G,22_30105497_T_A,22_29975662_G_A,22_30018351_C_T,22_29898755_T_C,22_29900233_C_T,22_29969195_C_T,22_29969853_A_G,22_29981013_A_G,22_30002089_T…	68	85	68	22_30186009_G_C,0.02303,-0.06317;22_30059389_G_A,0.01918,-0.06277;22_30038134_C_T,0.01883,-0.06274;22_30167354_G_A,0.01877,-0.06275;22_30163255_CTT_C,0.01866,-0.06274;22_30171969_G_A,0.01863,-0.06274;22_30153043_T_C,0.01862,-0.06274;22_30135112_CAT_C,0.01755,-0.06264;22_30136684_C_T,0.01755,-0.06264;22_30140067_T_G,0.01755,-0.06264;22_30066922_C_T,0.01736,-0.06278;22_29944045_G_C,0.0169,-0.06252;…	22_29808801_C_A,0.01846,0.00960948128420263;22_29803937_C_T,0.01843,0.0095851283876036;22_29819729_G_A,0.0183,0.00952744808373497;22_29823426_G_A,0.01816,0.00945556926044687;22_29829138_T_C,0.01782,0.00927867143845816;22_29786569_G_A,0.01765,0.0091802551866359;22_29818477_C_G,0.01576,0.00817910649330442;22_29891308_CGT_C,0.01407,0.00723414314898499;22_30135112_CAT_C,0.012726,0.0065252903238425;22…
FUSION	Diseases of pulp and periapical tissues	ENSG00000100330.15_22_30025964_30026037	MTMR3.15_22_30025964_30026037	skeletal muscle tissue	exon	22_30186009_G_C	22_30186009_G_C	22	29786569	30186009	0.0120503	0.788475	22_30186009_G_C,22_30171969_G_A,22_30167354_G_A,22_30163255_CTT_C,22_30153043_T_C,22_30140067_T_G,22_30135112_CAT_C,22_30136684_C_T,22_29987627_A_C,22_29855483_C_T,22_30092147_C_T,22_29865882_G_A,22_29982696_GTC_G,22_29855080_G_A,22_29993167_A_T,22_29867682_T_C,22_29929061_C_A,22_29929162_T_C,22_29946392_G_C,22_29943031_C_A,22_29979545_A_G,22_29960568_A_G,22_29952683_T_TA,22_29940124_C_T,22_29997…	68	74	63	22_30186009_G_C,0.02303,-0.06317;22_30059389_G_A,0.01918,-0.06277;22_30038134_C_T,0.01883,-0.06274;22_30167354_G_A,0.01877,-0.06275;22_30163255_CTT_C,0.01866,-0.06274;22_30171969_G_A,0.01863,-0.06274;22_30153043_T_C,0.01862,-0.06274;22_30135112_CAT_C,0.01755,-0.06264;22_30136684_C_T,0.01755,-0.06264;22_30140067_T_G,0.01755,-0.06264;22_30066922_C_T,0.01736,-0.06278;22_29944045_G_C,0.0169,-0.06252;…	22_30186009_G_C,0.03284,0.0298604331394766;22_30175263_TATA_T,0.02162,0.0195053040149281;22_30171969_G_A,0.02077,0.018726178006159;22_30167354_G_A,0.02019,0.0181981193533946;22_30163255_CTT_C,0.01968,0.0177463329261966;22_30153043_T_C,0.01833,0.0164906795756911;22_30030346_T_A,0.01517,0.0135768592399111;22_30140067_T_G,0.01441,0.0129502306735096;22_30135112_CAT_C,0.01417,0.0127176171353101;22_301…
FUSION	Diseases of pulp and periapical tissues	ENSG00000100330.15_22_30026038_30026495	MTMR3.15_22_30026038_30026495	skeletal muscle tissue	exon	22_30186009_G_C	22_30186009_G_C	22	29786569	30186009	0.0123417	0.657684	22_30186009_G_C,22_30171969_G_A,22_30167354_G_A,22_30163255_CTT_C,22_30153043_T_C,22_30140067_T_G,22_30135112_CAT_C,22_30136684_C_T,22_29987627_A_C,22_29982696_GTC_G,22_29993167_A_T,22_29929061_C_A,22_29929162_T_C,22_30092147_C_T,22_29946392_G_C,22_29943031_C_A,22_29979545_A_G,22_29997555_C_G,22_29998742_G_GT,22_30014451_T_C,22_29952683_T_TA,22_29975662_G_A,22_30032656_G_A,22_30018351_C_T,22_2989…	68	73	61	22_30186009_G_C,0.02303,-0.06317;22_30059389_G_A,0.01918,-0.06277;22_30038134_C_T,0.01883,-0.06274;22_30167354_G_A,0.01877,-0.06275;22_30163255_CTT_C,0.01866,-0.06274;22_30171969_G_A,0.01863,-0.06274;22_30153043_T_C,0.01862,-0.06274;22_30135112_CAT_C,0.01755,-0.06264;22_30136684_C_T,0.01755,-0.06264;22_30140067_T_G,0.01755,-0.06264;22_30066922_C_T,0.01736,-0.06278;22_29944045_G_C,0.0169,-0.06252;…	22_30186009_G_C,0.0949,0.0638601644439624;22_30175263_TATA_T,0.0426,0.0283933779540737;22_30171969_G_A,0.03845,0.0256113234370448;22_30167354_G_A,0.0341,0.0226912279818898;22_29891308_CGT_C,0.03308,0.0219161406149082;22_30163255_CTT_C,0.03128,0.0208094145984719;22_30153043_T_C,0.02464,0.0163504685029317;22_30140067_T_G,0.013176,0.0087153002309434;22_30030346_T_A,0.01232,0.00811080215000442;22_301…
FUSION	Diseases of pulp and periapical tissues	ENSG00000100330.15_22_30016528_30016698	MTMR3.15_22_30016528_30016698	skeletal muscle tissue	exon	22_30186009_G_C	22_30186009_G_C	22	29786569	30186009	0.0119193	0.762459	22_30186009_G_C,22_30171969_G_A,22_30167354_G_A,22_30163255_CTT_C,22_30153043_T_C,22_30140067_T_G,22_29855080_G_A,22_29855483_C_T,22_29867682_T_C,22_29865882_G_A,22_30135112_CAT_C,22_30136684_C_T,22_29958983_G_A,22_29960568_A_G,22_29960429_G_A,22_29929061_C_A,22_29929162_T_C,22_29946392_G_C,22_30092147_C_T,22_29953024_C_G,22_29952683_T_TA,22_30032656_G_A,22_29898755_T_C,22_29969195_C_T,22_2996985…	68	74	63	22_30186009_G_C,0.02303,-0.06317;22_30059389_G_A,0.01918,-0.06277;22_30038134_C_T,0.01883,-0.06274;22_30167354_G_A,0.01877,-0.06275;22_30163255_CTT_C,0.01866,-0.06274;22_30171969_G_A,0.01863,-0.06274;22_30153043_T_C,0.01862,-0.06274;22_30135112_CAT_C,0.01755,-0.06264;22_30136684_C_T,0.01755,-0.06264;22_30140067_T_G,0.01755,-0.06264;22_30066922_C_T,0.01736,-0.06278;22_29944045_G_C,0.0169,-0.06252;…	22_30186009_G_C,0.03363,0.0219737539091333;22_30175263_TATA_T,0.02898,0.0188309920972838;22_30171969_G_A,0.02728,0.0177227504797195;22_30167354_G_A,0.02464,0.0159919463546511;22_30163255_CTT_C,0.02304,0.0149428950126583;22_30153043_T_C,0.0188,0.012164962085949;22_30030346_T_A,0.01411,0.00907585201620976;22_30140067_T_G,0.01369,0.00883934807230759;22_29891308_CGT_C,0.01346,0.00865281983516591;22_2…
FUSION	Diseases of pulp and periapical tissues	ENSG00000100330.15_22_30022029_30022139	MTMR3.15_22_30022029_30022139	skeletal muscle tissue	exon	22_30186009_G_C	22_30186009_G_C	22	29786569	30186009	0.0119635	0.727051	22_30186009_G_C,22_30171969_G_A,22_30167354_G_A,22_30163255_CTT_C,22_30153043_T_C,22_30140067_T_G,22_30092147_C_T,22_29887515_T_C,22_29987627_A_C,22_30105497_T_A,22_30107223_A_G,22_29887761_G_A,22_29907077_A_G,22_29911625_A_G,22_29879179_C_T,22_29889652_T_C,22_29982696_GTC_G,22_29943031_C_A,22_29952683_T_TA,22_29946392_G_C,22_29958983_G_A,22_29993167_A_T,22_29865882_G_A,22_29906175_A_G,22_2995302…	68	75	63	22_30186009_G_C,0.02303,-0.06317;22_30059389_G_A,0.01918,-0.06277;22_30038134_C_T,0.01883,-0.06274;22_30167354_G_A,0.01877,-0.06275;22_30163255_CTT_C,0.01866,-0.06274;22_30171969_G_A,0.01863,-0.06274;22_30153043_T_C,0.01862,-0.06274;22_30135112_CAT_C,0.01755,-0.06264;22_30136684_C_T,0.01755,-0.06264;22_30140067_T_G,0.01755,-0.06264;22_30066922_C_T,0.01736,-0.06278;22_29944045_G_C,0.0169,-0.06252;…	22_30186009_G_C,0.06003,0.0473048791357308;22_29891308_CGT_C,0.03146,0.0243919043595255;22_30175263_TATA_T,0.03018,0.0234927902277089;22_30171969_G_A,0.0281,0.0218573671402189;22_30167354_G_A,0.02467,0.0191599863276974;22_30163255_CTT_C,0.02242,0.0173910027099;22_30153043_T_C,0.01735,0.0134083453237003;22_30140067_T_G,0.01299,0.0100156729490586;22_30030346_T_A,0.012886,0.00988421113864434;22_3009…
TwinsUK	Diseases of pulp and periapical tissues	ENSG00000100330.15_22_30009018_30009129	MTMR3.15_22_30009018_30009129	skin of body	exon	22_30186009_G_C	22_30039364_CAAAAAAA_C	22	29786569	30186009	0.0116667	0.630257	22_30186009_G_C,22_30059389_G_A,22_30038134_C_T,22_30167354_G_A,22_30163255_CTT_C,22_30171969_G_A,22_30153043_T_C,22_30135112_CAT_C,22_30136684_C_T,22_30140067_T_G,22_30066922_C_T,22_29944045_G_C,22_29943740_T_C,22_29943031_C_A,22_30027755_G_A,22_29960429_G_A,22_29958983_G_A,22_29960568_A_G,22_29965137_A_T,22_29946392_G_C,22_29940124_C_T,22_30018351_C_T,22_29952683_T_TA,22_29953024_C_G,22_2992906…	68	62	52	22_30186009_G_C,0.02303,-0.06317;22_30059389_G_A,0.01918,-0.06277;22_30038134_C_T,0.01883,-0.06274;22_30167354_G_A,0.01877,-0.06275;22_30163255_CTT_C,0.01866,-0.06274;22_30171969_G_A,0.01863,-0.06274;22_30153043_T_C,0.01862,-0.06274;22_30135112_CAT_C,0.01755,-0.06264;22_30136684_C_T,0.01755,-0.06264;22_30140067_T_G,0.01755,-0.06264;22_30066922_C_T,0.01736,-0.06278;22_29944045_G_C,0.0169,-0.06252;…	22_30039364_CAAAAAAA_C,0.0476,0.025145339912293;22_30092147_C_T,0.02513,0.0133493444035054;22_30140067_T_G,0.02449,0.0129177656005209;22_30066922_C_T,0.0242,0.0128009355087207;22_30070110_G_T,0.0242,0.0128009355087207;22_30098653_T_C,0.02411,0.0127246429017689;22_30103724_G_A,0.02411,0.0127252463459018;22_30105497_T_A,0.02406,0.0127088230329337;22_30107223_A_G,0.02406,0.0127088230329337;22_300858…
TwinsUK	Diseases of pulp and periapical tissues	ENSG00000100330.15_22_30022029_30022139	MTMR3.15_22_30022029_30022139	adipose tissue	exon	22_30186009_G_C	22_30140067_T_G	22	29786569	30186009	0.0137929	0.618874	22_30186009_G_C,22_30059389_G_A,22_30038134_C_T,22_30167354_G_A,22_30163255_CTT_C,22_30171969_G_A,22_30153043_T_C,22_30135112_CAT_C,22_30136684_C_T,22_30140067_T_G,22_30066922_C_T,22_29944045_G_C,22_29943740_T_C,22_29943031_C_A,22_30027755_G_A,22_29960429_G_A,22_29958983_G_A,22_29960568_A_G,22_29965137_A_T,22_29946392_G_C,22_29940124_C_T,22_30018351_C_T,22_29952683_T_TA,22_29953024_C_G,22_2992906…	68	60	52	22_30186009_G_C,0.02303,-0.06317;22_30059389_G_A,0.01918,-0.06277;22_30038134_C_T,0.01883,-0.06274;22_30167354_G_A,0.01877,-0.06275;22_30163255_CTT_C,0.01866,-0.06274;22_30171969_G_A,0.01863,-0.06274;22_30153043_T_C,0.01862,-0.06274;22_30135112_CAT_C,0.01755,-0.06264;22_30136684_C_T,0.01755,-0.06264;22_30140067_T_G,0.01755,-0.06264;22_30066922_C_T,0.01736,-0.06278;22_29944045_G_C,0.0169,-0.06252;…	22_30140067_T_G,0.0384,0.0203923551893163;22_30153043_T_C,0.03674,0.0194375745864653;22_30171969_G_A,0.03534,0.0186549461417696;22_30163255_CTT_C,0.03488,0.0184009682056599;22_30167354_G_A,0.03473,0.0181759586693699;22_30136684_C_T,0.0333,0.0174835438126827;22_30135112_CAT_C,0.0329,0.0172571470546458;22_30092147_C_T,0.02962,0.0155770334321794;22_30002089_T_C,0.02809,0.0146899502776633;22_30175263…
TwinsUK	Diseases of pulp and periapical tissues	ENSG00000100330.15_22_30026496_30027858	MTMR3.15_22_30026496_30027858	adipose tissue	exon	22_30186009_G_C	22_30092147_C_T	22	29786569	30186009	0.0126933	0.527111	22_30186009_G_C,22_30059389_G_A,22_30038134_C_T,22_30167354_G_A,22_30163255_CTT_C,22_30171969_G_A,22_30153043_T_C,22_30135112_CAT_C,22_30136684_C_T,22_30140067_T_G,22_30066922_C_T,22_29943740_T_C,22_29943031_C_A,22_30027755_G_A,22_29960429_G_A,22_29958983_G_A,22_29960568_A_G,22_29965137_A_T,22_29946392_G_C,22_29940124_C_T,22_30018351_C_T,22_29952683_T_TA,22_29953024_C_G,22_29929061_C_A,22_2992916…	68	56	51	22_30186009_G_C,0.02303,-0.06317;22_30059389_G_A,0.01918,-0.06277;22_30038134_C_T,0.01883,-0.06274;22_30167354_G_A,0.01877,-0.06275;22_30163255_CTT_C,0.01866,-0.06274;22_30171969_G_A,0.01863,-0.06274;22_30153043_T_C,0.01862,-0.06274;22_30135112_CAT_C,0.01755,-0.06264;22_30136684_C_T,0.01755,-0.06264;22_30140067_T_G,0.01755,-0.06264;22_30066922_C_T,0.01736,-0.06278;22_29944045_G_C,0.0169,-0.06252;…	22_30092147_C_T,0.0474,0.0482052835475871;22_30002089_T_C,0.04013,0.0406723083478598;22_30085869_C_T,0.03693,0.0374137289058668;22_30066922_C_T,0.03668,0.0371561313826663;22_30070110_G_T,0.03668,0.0371561313826663;22_30105497_T_A,0.0353,0.0357036610077138;22_30107223_A_G,0.0353,0.0357036610077138;22_30140067_T_G,0.0352,0.0355467954857892;22_30098653_T_C,0.035,0.0353819446079361;22_30103724_G_A,0.…
TwinsUK	Diseases of pulp and periapical tissues	ENSG00000100330.15_22_30019652_30020884	MTMR3.15_22_30019652_30020884	adipose tissue	exon	22_30186009_G_C	22_30116257_A_G	22	29786569	30186009	0.0130973	0.510807	22_30059389_G_A,22_30038134_C_T,22_30167354_G_A,22_30163255_CTT_C,22_30171969_G_A,22_30153043_T_C,22_30135112_CAT_C,22_30136684_C_T,22_30140067_T_G,22_30066922_C_T,22_29944045_G_C,22_29943740_T_C,22_29943031_C_A,22_29960429_G_A,22_29958983_G_A,22_29960568_A_G,22_29965137_A_T,22_29946392_G_C,22_29940124_C_T,22_29911625_A_G,22_29898755_T_C,22_30018351_C_T,22_29952683_T_TA,22_29953024_C_G,22_2992906…	68	62	53	22_30186009_G_C,0.02303,-0.06317;22_30059389_G_A,0.01918,-0.06277;22_30038134_C_T,0.01883,-0.06274;22_30167354_G_A,0.01877,-0.06275;22_30163255_CTT_C,0.01866,-0.06274;22_30171969_G_A,0.01863,-0.06274;22_30153043_T_C,0.01862,-0.06274;22_30135112_CAT_C,0.01755,-0.06264;22_30136684_C_T,0.01755,-0.06264;22_30140067_T_G,0.01755,-0.06264;22_30066922_C_T,0.01736,-0.06278;22_29944045_G_C,0.0169,-0.06252;…	22_30116257_A_G,0.04413,0.022319068573397;22_30140067_T_G,0.04282,0.021639843463247;22_30092147_C_T,0.0418,0.0212301110862926;22_30002089_T_C,0.03937,0.0198981170357041;22_30105497_T_A,0.03854,0.019438132995134;22_30107223_A_G,0.03854,0.019438132995134;22_30066922_C_T,0.03802,0.0191981055051605;22_30070110_G_T,0.03802,0.0191981055051605;22_30085869_C_T,0.03732,0.0188242875144239;22_30098653_T_C,0…
TwinsUK	Diseases of pulp and periapical tissues	ENSG00000100330.15_22_30019480_30019651	MTMR3.15_22_30019480_30019651	skin of body	exon	22_30186009_G_C	22_29891308_CGT_C	22	29786569	30186009	0.0113093	0.755695	22_30140067_T_G,22_30092147_C_T,22_30136684_C_T,22_30135112_CAT_C,22_30167354_G_A,22_30171969_G_A,22_30163255_CTT_C,22_30153043_T_C,22_30105497_T_A,22_30107223_A_G,22_30085869_C_T,22_30098653_T_C,22_30002089_T_C,22_30066922_C_T,22_30070110_G_T,22_30116257_A_G,22_30186009_G_C,22_30014451_T_C,22_30032656_G_A,22_30038134_C_T,22_30059389_G_A,22_30018351_C_T,22_29943031_C_A,22_29946392_G_C,22_29898755…	68	79	65	22_30186009_G_C,0.02303,-0.06317;22_30059389_G_A,0.01918,-0.06277;22_30038134_C_T,0.01883,-0.06274;22_30167354_G_A,0.01877,-0.06275;22_30163255_CTT_C,0.01866,-0.06274;22_30171969_G_A,0.01863,-0.06274;22_30153043_T_C,0.01862,-0.06274;22_30135112_CAT_C,0.01755,-0.06264;22_30136684_C_T,0.01755,-0.06264;22_30140067_T_G,0.01755,-0.06264;22_30066922_C_T,0.01736,-0.06278;22_29944045_G_C,0.0169,-0.06252;…	22_29891308_CGT_C,0.02486,0.0106355624346464;22_30039364_CAAAAAAA_C,0.01804,0.00740610289034628;22_30140067_T_G,0.01753,0.0072675695319194;22_30092147_C_T,0.01633,0.00680035940600854;22_30136684_C_T,0.01619,0.00666808519853677;22_30135112_CAT_C,0.01611,0.00663098073106087;22_30167354_G_A,0.01595,0.00651706027412002;22_30171969_G_A,0.01572,0.00647762830793557;22_30163255_CTT_C,0.01569,0.0064608502…
FUSION	Diseases of pulp and periapical tissues	ENSG00000100330.15_22_29991670_29991670	MTMR3.15_22_29991670_29991670	skeletal muscle tissue	exon	22_30186009_G_C	22_30030346_T_A	22	29786569	30186009	0.0121402	0.825478	22_30153043_T_C,22_30163255_CTT_C,22_30167354_G_A,22_30171969_G_A,22_30001357_T_C,22_29987627_A_C,22_29982696_GTC_G,22_29993167_A_T,22_29929061_C_A,22_29929162_T_C,22_29997555_C_G,22_29998742_G_GT,22_29979545_A_G,22_29898755_T_C,22_29969195_C_T,22_29969853_A_G,22_29975662_G_A,22_29981013_A_G,22_30002089_T_C,22_30014451_T_C,22_30027755_G_A,22_30085869_C_T,22_30032656_G_A,22_29899972_C_CT,22_299651…	68	80	66	22_30186009_G_C,0.02303,-0.06317;22_30059389_G_A,0.01918,-0.06277;22_30038134_C_T,0.01883,-0.06274;22_30167354_G_A,0.01877,-0.06275;22_30163255_CTT_C,0.01866,-0.06274;22_30171969_G_A,0.01863,-0.06274;22_30153043_T_C,0.01862,-0.06274;22_30135112_CAT_C,0.01755,-0.06264;22_30136684_C_T,0.01755,-0.06264;22_30140067_T_G,0.01755,-0.06264;22_30066922_C_T,0.01736,-0.06278;22_29944045_G_C,0.0169,-0.06252;…	22_30030346_T_A,0.01602,0.00509851427172126;22_30153043_T_C,0.01564,0.00498525062177908;22_30163255_CTT_C,0.01495,0.00474725080703493;22_30167354_G_A,0.01466,0.00464733912214583;22_30175263_TATA_T,0.0144,0.00455287716780635;22_30171969_G_A,0.01427,0.00450958840812976;22_30001357_T_C,0.01335,0.0041798815824667;22_29987627_A_C,0.01323,0.0041376034136265;22_29982696_GTC_G,0.01321,0.00412947767710472…
TwinsUK	Diseases of pulp and periapical tissues	ENSG00000100330.15_22_30026038_30026495	MTMR3.15_22_30026038_30026495	adipose tissue	exon	22_30186009_G_C	22_30096481_A_AT	22	29786569	30186009	0.0111781	0.63472	22_30059389_G_A,22_30038134_C_T,22_30167354_G_A,22_30163255_CTT_C,22_30171969_G_A,22_30153043_T_C,22_30135112_CAT_C,22_30136684_C_T,22_30140067_T_G,22_30066922_C_T,22_29944045_G_C,22_29943740_T_C,22_29943031_C_A,22_30027755_G_A,22_29960429_G_A,22_29958983_G_A,22_29960568_A_G,22_29965137_A_T,22_29946392_G_C,22_29940124_C_T,22_30018351_C_T,22_29952683_T_TA,22_29953024_C_G,22_29929061_C_A,22_2992916…	68	65	54	22_30186009_G_C,0.02303,-0.06317;22_30059389_G_A,0.01918,-0.06277;22_30038134_C_T,0.01883,-0.06274;22_30167354_G_A,0.01877,-0.06275;22_30163255_CTT_C,0.01866,-0.06274;22_30171969_G_A,0.01863,-0.06274;22_30153043_T_C,0.01862,-0.06274;22_30135112_CAT_C,0.01755,-0.06264;22_30136684_C_T,0.01755,-0.06264;22_30140067_T_G,0.01755,-0.06264;22_30066922_C_T,0.01736,-0.06278;22_29944045_G_C,0.0169,-0.06252;…	22_30096481_A_AT,0.03906,0.026680535971735;22_30135112_CAT_C,0.02644,0.0177992263516706;22_30136684_C_T,0.02635,0.017746626168357;22_30140067_T_G,0.02588,0.0174748610709536;22_29865882_G_A,0.023,0.015852486654292;22_29855483_C_T,0.02231,0.0153726994276948;22_29855080_G_A,0.02226,0.0153353002471936;22_30092147_C_T,0.02106,0.0142685309622863;22_30030346_T_A,0.01999,0.0135219577749569;22_30066922_C_…
TwinsUK	Diseases of pulp and periapical tissues	ENSG00000100330.15_22_30022609_30022697	MTMR3.15_22_30022609_30022697	adipose tissue	exon	22_30186009_G_C	22_30171969_G_A	22	29786569	30186009	0.0138032	0.533871	22_30059389_G_A,22_30038134_C_T,22_30167354_G_A,22_30163255_CTT_C,22_30171969_G_A,22_30153043_T_C,22_30135112_CAT_C,22_30136684_C_T,22_30140067_T_G,22_30066922_C_T,22_29944045_G_C,22_29943740_T_C,22_29943031_C_A,22_30027755_G_A,22_29960429_G_A,22_29958983_G_A,22_29960568_A_G,22_29965137_A_T,22_29946392_G_C,22_29940124_C_T,22_30018351_C_T,22_29952683_T_TA,22_29953024_C_G,22_29929061_C_A,22_2992916…	68	55	47	22_30186009_G_C,0.02303,-0.06317;22_30059389_G_A,0.01918,-0.06277;22_30038134_C_T,0.01883,-0.06274;22_30167354_G_A,0.01877,-0.06275;22_30163255_CTT_C,0.01866,-0.06274;22_30171969_G_A,0.01863,-0.06274;22_30153043_T_C,0.01862,-0.06274;22_30135112_CAT_C,0.01755,-0.06264;22_30136684_C_T,0.01755,-0.06264;22_30140067_T_G,0.01755,-0.06264;22_30066922_C_T,0.01736,-0.06278;22_29944045_G_C,0.0169,-0.06252;…	22_30171969_G_A,0.0497,0.0255678141814897;22_30153043_T_C,0.04932,0.0253435489341432;22_30163255_CTT_C,0.04926,0.0253062379131155;22_30167354_G_A,0.0478,0.0243476879992194;22_30140067_T_G,0.0457,0.0234492236528563;22_30136684_C_T,0.04025,0.0205005492351765;22_30135112_CAT_C,0.03998,0.0203352075222758;22_30092147_C_T,0.03046,0.0154340100896246;22_30116257_A_G,0.02791,0.0140012862096793;22_30030346…
TwinsUK	Diseases of pulp and periapical tissues	ENSG00000100330.15_22_30016528_30016698	MTMR3.15_22_30016528_30016698	skin of body	exon	22_30186009_G_C	22_30039364_CAAAAAAA_C	22	29786569	30186009	0.0110402	0.674469	22_29969853_A_G,22_29943031_C_A,22_29946392_G_C,22_30001357_T_C,22_30027755_G_A,22_29929061_C_A,22_29929162_T_C,22_29940124_C_T,22_29943740_T_C,22_29944045_G_C,22_29865882_G_A,22_29855080_G_A,22_29855483_C_T,22_29952683_T_TA,22_29953024_C_G,22_29958983_G_A,22_29960568_A_G,22_29960429_G_A,22_29965137_A_T,22_29975662_G_A,22_29969195_C_T,22_29867682_T_C,22_29993167_A_T,22_29879179_C_T,22_29997555_C_…	68	71	58	22_30186009_G_C,0.02303,-0.06317;22_30059389_G_A,0.01918,-0.06277;22_30038134_C_T,0.01883,-0.06274;22_30167354_G_A,0.01877,-0.06275;22_30163255_CTT_C,0.01866,-0.06274;22_30171969_G_A,0.01863,-0.06274;22_30153043_T_C,0.01862,-0.06274;22_30135112_CAT_C,0.01755,-0.06264;22_30136684_C_T,0.01755,-0.06264;22_30140067_T_G,0.01755,-0.06264;22_30066922_C_T,0.01736,-0.06278;22_29944045_G_C,0.0169,-0.06252;…	22_30039364_CAAAAAAA_C,0.06165,0.0289018003577476;22_29969853_A_G,0.0258,0.0118201909287029;22_29844789_C_T,0.02179,0.00996663617851156;22_29943031_C_A,0.0213,0.00966780715022081;22_29946392_G_C,0.0213,0.00966780715022081;22_29891308_CGT_C,0.02065,0.0093586820737833;22_30001357_T_C,0.01949,0.00868277429675948;22_30027755_G_A,0.01945,0.00867202306852122;22_29841595_C_T,0.01924,0.00868509476834943;…
[truncated: 286 more rows]

## Sheet: Supplementary Data 8
PHENOTYPE	GENE	CHR	START	STOP	NSNPS	NPARAM	N	ZSTAT	P	SYMBOL	NEARBY LOCUS
[truncated: 98 more rows]

## Sheet: Supplementary Data 9
IURD (pheno1)	pheno2_description	IURD locus	Lead variant for pheno1	Lead variant for pheno2	chromosome	Overlap start	Overlap stop	CLPP	CLPA	Variants shared in credible sets	CS variant count for pheno1	CS variant count for pheno1	Shared variant count	Impact of CS variants in pheno1	Impact of CS variants in pheno2
[truncated: 339 more rows]

[truncated: 3 more sheets: Supplementary Data 10, Supplementary Data 11, Supplementary Data 12]
